# Supplementary material for: Evolutionary activation of acidic chitinase in herbivores through the H128R mutation in ruminant livestock
Source: iScience. 2023 Jul 3;26(8):107254. doi: 10.1016/j.isci.2023.107254 (PMC10368815; doi:10.1016/j.isci.2023.107254)
Supplement: Table S1. NCBI Gene Accession numbers of Chia, related to Figures 3 and 4 [file mmc2.xlsx]

## Sheet: Table S1
Table S1. NCBI Gene Accession numbers of Chia, related to Figures 3 and 4.
Family	Species	Common name	Accesion number
Bovidae	Bison bison	American bison	XM_010830848
	Bos indicus	Zebu cattle	XM_019956854.1
	Bos mutus	Wild yak	XM_005904925.2
	Bos taurus	Cattle	NM_174699.2
	Bubalus bubalis	Water buffalo	XM_025288112.3
	Capra hircus	Domestic goat	XM_005677903.3
	Ovis aries	Sheep	XM_004002314.5
Carvidae	Cervus canadensis	Elk	XP_043302967.1
	Cervus elaphus	Red deer	XP_043734504.1
	Odocoileus virginianus	White-tailed deer	XP_020739036.1
Tylopoda	Camelus bactrianus	Bactrian camel	XM_010948294.1
	Camelus dromedarius	Arabian camel	XM_010993478.2
	Camelus ferus	Wild Bactrian camel	XM_032487315.1
	Vicugna pacos	Alpaca	XM_031680307.1
Cetacea	Balaenoptera acutorostrata	Common minke whale	XM_007169417.1
	Delphinapterus leucas	Beluga whale	XM_022583841.1
	Globicephala melas	Long-finned pilot whale	XM_030869341.1
	Phocoena sinus	Vaquita	XM_032638721.1
	Physeter catodon	Sperm whale	XM_007101689.2
	Tursiops truncatus	Common bottlenose dolphin	XM_019919170.1
