# Supplementary material for: Evolutionary activation of acidic chitinase in herbivores through the H128R mutation in ruminant livestock
Source: iScience. 2023 Jul 3;26(8):107254. doi: 10.1016/j.isci.2023.107254 (PMC10368815; doi:10.1016/j.isci.2023.107254)
Supplement: Table S2. NCBI Genome Accession numbers for Chia sequences, related to Figures 3 and 4 [file mmc3.xlsx]

## Sheet: Table S2
Table S2. NCBI Genome Accession numbers for Chia sequences, related to Figures 3 and 4.
	Species	Common name	Sequence ID	assembly name	start	end	strand
Bovidae	Addax nasomaculatus	-	JAIEZW010000163.1	-	10977415	10956063	-
	Ammotragus lervia	Aoudad	NIVO01009358.1	ALER1.0	246919	268393	+
	Antidorcas marsupialis	Springbok	SJYB01000793.1	SGB	141694	166195
	Beatragus hunteri	-	PVKQ01022993.1	BeaHun_v1_BIUU	11268	32230	+
	Bos frontalis	Gayal	RBVW01000294.1	NRC_Mithun_1	260182	283619	+
	Capra aegagrus	Wild goat	CM003216.1	CapAeg_1.0	30068114	30046800	-
	Capra ibex	Alpine ibex	SJYO01007492.1	IBX	61789842	61811399	+
	Capra sibirica	Siberian ibex	NIYN02005387.1	-	15375626	15397183	+
	Cephalophus harveyi	Harvey's duiker	SJYT01047396.1	HVD	546499	514885	-
	Connochaetes taurinus	Brindled gnu	SJXO01000738.1	BWD	229213	249581	+
	Eudorcas thomsonii	Thomson's gazelle	SJYE01000083.1	TMG	1184051	1203152	+
	Hemitragus hylocrius	Nilgiri tahr	PVJR01012975.1	HemHyl_v1_BIUU	32855	55274	+
	Hippotragus equinus	Roan antelope	JAEFBM010000259.1	-	737932	715703	-
	Hippotragus niger	Sable antelope	VHQK01014838.1	SCBI_HNig_1.0	7043046	7020954	-
	Kobus ellipsiprymnus	Waterbuck	SJYR01000516.1	DFW	321906	347666	+
	Kobus leche	lechwe	JACEGT010013569.1	Klec_v1.0	6148225	6174761	+
	Litocranius walleri	Gerenuk	SJYG01000676.1	GRK	31071	53853	+
	Madoqua kirkii	Kirk's dik-dik	SJYC01050220.1	KDD	331	12454	+
			SJYC01050222.1	KDD	1304	4710	+
	Nanger granti	Grant's gazelle	SJYD01048933.1	GTG	546587	571474	+
	Neotragus pygmaeus	Royal antelope	SJYV01000772.1	RAL	262112	259889	-
			SJYV01011308.1	RAL	210061	220311	+
	Ourebia ourebi	Oribi	SJXZ013264753.1	ORB	426	1886	+
			SJXZ012584701.1	ORB	365	161	-
			SJXZ012986218.1	ORB	518	462	-
			SJXZ013079907.1	ORB	1064	898	-
			SJXZ013165811.1	ORB	204	1343	+
			SJXZ013331789.1	ORB	87	1622	+
	Oreamnos americanus	Mountain goat	WJNR01003197.1	-	35252234	35273127	+
	Oryx dammah	Scimitar-horned oryx	JABAEV010000028.1	SCBI_Odam_1.1	30744830	30722902	-
	Ovis nivicola	Snow sheep	CAFBRR010000607.1	ctg513_pilon	644672	667139	+
	Ovis ammon	Argali	NIWH01005070.1	O_ammon_KGZ_v1.0	81208239	81230714	+
	Ovis orientalis	Asiatic mouflon	CM025414.1	CAU_Oori_1.0	89550438	89572907	+
	Ovis canadensis	Bighorn sheep	PVIS010000081.1	OviCan_v1_BIUU	281736	304087	+
	Pantholops hodgsonii	Chiru	NW_005814600.1	-	686058	665563	-
	Pseudois nayaur	Bharal	NIZD01209043.1	-	857	3081	+
			NIZD01089168.1	-	2734	1542	-
			NIZD01019695.1	-	4825	1219	-
	Sylvicapra grimmia	Bush duiker	SJYH01003509.1	CMD	25130	27351	+
			SJYH01001008.1	CMD	15868	32680	+
	Syncerus caffer	African buffalo	CADEAB010000039.1	-	23875151	23847128	-
	Tragelaphus imberbis	lesser kudu	SJYM01000319.1	LEK	340693	369645	+
	Tragelaphus buxtoni	Mountain nyala	SJYJ010036026.1	MTN	6231	3420	-
			SJYJ010192533.1	MTN	3109	1925	-
			SJYJ010247141.1	MTN			-
	Species	Common name	Sequence ID	assembly name	start	end	strand
Cervidae	Alces alces	Eurasian elk	ML664891.1	GSC_moose_1.0	1948598	1929109	-
	Axis porcinus	Hog deer	QQTR01052291.1	-	8914401	8895457	-
	Capreolus capreolus	Western roe deer	CCMK010090646.1	-	2768	5336	+
	Capreolus pygargus	Eastern roe deer	SNSB01003222.1	-	409567	429564	+
	Cervus albirostris	White-lipped deer	SJXR01000639.1	WLD	2259179	2277260	+
	Cervus hanglu	Yarkand deer	CM021211.1	CEY_v1	27575743	27556170	-
	Elaphurus davidianus	Pere David's deer	JAJIZU010004435.1	miluL	2893710	2912946	+
	Hydropotes inermis	Chinese water deer	CM035269.1	-	29722645	29695263	-
	Muntiacus crinifrons	Black muntjac	CM035239.1	-	289595429	289577384	-
	Muntiacus gongshanensis	Gongshanensis muntjac	JAGTXU010000004.1	-	10489520	10469823	-
	Muntiacus muntjak	Muntjak	CM018501.1	UCB_Mmun_1.0	185940241	185960883	+
	Muntiacus reevesi	Reeves' muntjac	CM035246.1	-	188308903	188328606	+
	Odocoileus hemionus	Mule deer	CM037420.1	BYU_Ohem_2021	30434095	30414491	-
	Rangifer tarandus	Reindeer	JAHWTM010000005.1	ULRtarCaribou_2	63069864	63089462	+
	Species	Common name	Sequence ID	assembly name	start	end	strand
Tylopoda	Lama glama chaku	Llama	MU052181.1	-	945208	934872	-
	Lama guanicoe	Guanaco	MU055178.1	-	9902720	9922284	+
	Vicugna vicugna	Vicugna	MU058423.1	-		1286609
	Species	Common name	Sequence ID	assembly name	start	end	strand
Cetacea	Balaenoptera bonaerensis	Antarctic minke whale	DF438906.1	KUjira_1.0	18965	9793	-
	Balaenoptera musculus	Blue whale	CM020941.2	mBalMus1.pri.v3	97768851	97778027	+
	Eubalaena japonica	North Pacific right whale	RJWP010018974.1	EubJap_v1_BIUU	20270	11085	-
	Eschrichtius robustus	Grey whale	NIPP01016959.1	-	26937	17759	-
	Kogia breviceps	Pygmy sperm whale	RJWL010072556.1	KogBre_v1_BIUU	3025	6459	+
	Lagenorhynchus obliquidens	Pacific white-sided dolphin	ML065088.1	-	3527849	3537475	+
	Lipotes vexillifer	Yangtze River dolphin	KE557974.1	Lipotes_vexillifer_v1	584851	576092	-
			AUPI01076677.1	Lipotes_vexillifer_v1	465	707	+
	Megaptera novaeangliae	Humpback whale	RYZJ01002420.1	megNov1	2411567	2420747	+
	Mesoplodon bidens	Sowerby's beaked whale	PVJJ010028888.1	MesBid_v1_BIUU	24477	14890	-
	Monodon monoceros	Narwhal	SIHG01006960.1	NGI_Narwhal_1	83719610	83709982	-
	Phocoena phocoena	Harbor porpoise	RJWQ010006126.1	PhoPho_v1_BIUU	75678	85696	+
	Sousa chinensis	Indo-pacific humpbacked dolphin	RWJT01015524.1	-	15884318	15893761	+
	Tursiops aduncus	Indo-pacific bottlenose dolphin	NCQN01001306.1	-	312994	303361	-
	Species	Common name	Sequence ID	assembly name	start	end	strand
Hippopotamida	Hippopotamus amphibius	Hippopotamus	PVJP02910228.1	HipAmp_v2_BIUU_UCD	25518	34635	+
	Species	Common name	Sequence ID	assembly name	start	end	strand
Giraffidae	Giraffa camelopardalis	Giraffe	CM029953.1	-	104483319	104460630	-
	Species	Common name	Sequence ID	assembly name	start	end	strand
Suina	Catagonus wagneri	Chacoan peccary	PVHT020004943.1	CatWag_v2_BIUU_UCD	3450550	3425031	-
	Species	Common name	Sequence ID	assembly name	start	end	strand
Tragulina	Tragulus javanicus	Java mouse-deer	PVHZ020000537.1	-	11781295	11789911	+
	Species	Common name	Sequence ID	assembly name	start	end	strand
Moschidae	Moschus moschiferus	Siberian musk deer	PVHU020000422.1	MosMos_v2_BIUU_UCD	5397166	5425336	+
