# Supplementary material for: Evolutionary activation of acidic chitinase in herbivores through the H128R mutation in ruminant livestock
Source: iScience. 2023 Jul 3;26(8):107254. doi: 10.1016/j.isci.2023.107254 (PMC10368815; doi:10.1016/j.isci.2023.107254)
Supplement: Table S3. NCBI Gene ID and proteins of Chia paralogs, related to Figure 5 [file mmc4.xlsx]

## Sheet: Table S3
Table S3. NCBI Gene ID and proteins of Chia paralogs, related to Figure 5.
	Chia2			Chia3			Chia5 (Chia)
Species	Gene ID	Protein length(AA)	Number of stop codons	Gene ID	Protein length(AA)	Number of stop codons	Gene ID	Protein length(AA)	Number of stop codons
Bos taurus	786961	pseudo		101903127	409	3	282645	472	0
Bison bison	104981773	487	2	104981774	342	3	104981640	472	0
Bubalus bubalis	102401144	426	0				102400158	472	0
Ovis aries							100049063	472	0
Capra hircus	102183118	483	0				102180362	472	0
Cervus elaphus	122677577	426	0	122676740	pseudo		122678092	472	0
Odocoileus virginianus	110131041	313	0	110131037	73	0	110131042	472	0
Delphinapterus leucas				111180040	305	1	111179914	474	0
Physeter catodon				102990773	484	3	102987732	478	0
Sus scrofa	100621421	500	0				100155231	478	0
Camelus bactrianus							105063681	503	0
Vicugna pacos							102533870	478	1
