# Supplementary material for: Evolutionary activation of acidic chitinase in herbivores through the H128R mutation in ruminant livestock
Source: iScience. 2023 Jul 3;26(8):107254. doi: 10.1016/j.isci.2023.107254 (PMC10368815; doi:10.1016/j.isci.2023.107254)
Supplement: Table S4. Construction of chimeric and mutant proteins by PCR, related to STAR Methods [file mmc5.xlsx]

## Sheet: Table S4
Table S4. Construction of chimeric and mutant proteins by PCR, related to STAR Methods.
Chimera name	Part	Template	Forward	Reverse
C1	5'	Mouse Chia	Protein A_Fw_2533	Mu_Cow_C1_Rv
	3'	Cow Chia	Mu_Cow_C1_Fw	Sal_BDH_RV
C2	5'	Mouse Chia	Protein A_Fw_2533	Mu_Cow_C2_Rv
	3'	Cow Chia	Mu_Cow_C2_Fw	Sal_BDH_RV
C3	5'	Mouse Chia	Protein A_Fw_2533	Mu_Cow_C3_Rv
	3'	Cow Chia	Mu_Cow_C3_Fw	Sal_BDH_RV
C4	5'	Cow Chia	Protein A_Fw	Mu_Cow_C4_Rv
	3'	Mouse Chia	Mu_Cow_C4_Fw	Sal_BDH_RV
C5	5'	Cow Chia	Protein A_Fw_2533	Mu_Cow_C5_Rv
	3'	Mouse Chia	Mu_Cow_C5_Fw	Sal_BDH_RV
C6	5'	Cow Chia	Protein A_Fw_2533	Mu_Cow_C6_Rv
	3'	Mouse Chia	Mu_Cow_C6_Fw	Sal_BDH_RV
C7	5'	C3	Protein A_Fw_2533	Cow_C7_Rv
	3'	Mouse Chia	Cow_C7_Fw	Sal_BDH_RV
C8	5'	C3	Protein A_Fw_2533	Cow_C8_Rv
	3'	Dog Chia	Cow_C8_Fw	Sal_BDH_RV
C9	5'	C3	Protein A_Fw_2533	Cow_C9_Rv
	3'	Mouse Chia	Cow_C9_Fw	Sal_BDH_RV
C10	5'	C9	Protein A_Fw_2533	Cow_C10_Rv
	3'	Mouse Chia	Cow_C10_Fw	Sal_BDH_RV
C11	5'	C9	Protein A_Fw_2533	Cow_C11_Rv
	3'	Mouse Chia	Cow_C10_Fw	Sal_BDH_RV
Mutant name	Part	Template	Fw	Rv
Cow117Q	5'	Cow Chia	pEZZ18_Fw2533	Cow117Q_Rv
	3'	Cow Chia	Cow117Q_Fw	Sal_BGH_RV
Cow121T	5'	Cow Chia	pEZZ18_Fw2533	Cow121T_Rv
	3'	Cow Chia	Cow121T_Mut_Fw	Sal_BGH_RV
Cow128R	5'	Cow Chia	pEZZ18_Fw2533	Cow128R_Rv
	3'	Cow Chia	Cow128R_Fw	Sal_BGH_RV
Mutant name	Part	Template	Fw	Rv
Bush128H	5'	Bush Chia	pEZZ18_Fw2533	Bush128H_Rv
	3'	Bush Chia	Bush128H_Fw	Sal_BGH_RV
Harvey128H	5'	Harvey Chia	pEZZ18_Fw2533	Bush128H_Rv
	3'	Harvey Chia	Bush128H_Fw	Sal_BGH_RV
Goat128R	5'	Goat Chia	pEZZ18_Fw2533	Cow128R_Rv
	3'	Goat Chia	Cow128R_Fw	Sal_BGH_RV
Sheep128R	5'	Sheep Chia	pEZZ18_Fw2533	Cow128R_Rv
	3'	Sheep Chia	Cow128R_Fw	Sal_BGH_RV
