# Supplementary material for: Evolutionary activation of acidic chitinase in herbivores through the H128R mutation in ruminant livestock
Source: iScience. 2023 Jul 3;26(8):107254. doi: 10.1016/j.isci.2023.107254 (PMC10368815; doi:10.1016/j.isci.2023.107254)
Supplement: Table S5. Primers for construction of chimeric and mutant proteins, related to STAR Methods [file mmc6.xlsx]

## Sheet: Table S5
Table S5. Primers for construction of chimeric and mutant proteins, related to STAR Methods.
Primer name	Sequence
Mu_Cow_C1_Rv	GACTGCGTGGAGGCATTACAACCTTCAGTGGATATGCCAA
Mu_Cow_C1_Fw	TTGGCATATCCACTGAAGGTTGTAATGCCTCCACGCAGTC
Mu_Cow_C2_Rv	CAGTAGTTCATGGCGTATTCCACATTGAGGTAGGCATTGC
Mu_Cow_C2_Fw	GCAATGCCTACCTCAATGTGGAATACGCCATGAACTACTG
Mu_Cow_C3_Rv	TCAAAAGCTTCACGTGTTTCCTTCACCAGGACAGTGAAGA
Mu_Cow_C3_Fw	TCTTCACTGTCCTGGTGAAGGAAACACGTGAAGCTTTTGA
Mu_Cow_C4_Rv	GGCACGTCAGGAGCTGTGCAGGTTGCACTCTTCAGGCCAA
Mu_Cow_C4_Fw	TTGGCCTGAAGAGTGCAACCTGCACAGCTCCTGACGTGCC
Mu_Cow_C5_Rv	CAATAGTTCATGACATAATCCACATTGAGGTAAGTATTGC
Mu_Cow_C5_Fw	GCAATACTTACCTCAATGTGGATTATGTCATGAACTATTG
Mu_Cow_C6_Rv	TCAAAAGCTTCACGCATTTCCTGCACTAAGACAGTGAAGA
Mu_Cow_C6_Fw	TCTTCACTGTCTTAGTGCAGGAAATGCGTGAAGCTTTTGA
Mu_Cow_C7_Rv	GCAACCATAGCAGTGAAAGGAGCAGTTCCAAAGTTC
Mu_Cow_C7_Fw	GAACTTTGGAACTGCTCCTTTCACTGCTATGGTTGC
Cow_C8_Rv	GAATTTTCAGCTGGCTGTTCCTGTTTTTCAAGTCATTG
Cow_C8_Fw	CAATGACTTGAAAAACAGGAACAGCCAGCTGAAAATTC
Cow_C9_Rv	GGAAACCATGGTAGTGAAAGGGGCAGTTCCAAAGTTCC
Cow_C9_Fw	GGAACTTTGGAACTGCCCCTTTCACTACCATGGTTTCC
Cow_C10_Rv	GGGTTTTCAGTTTGCTGTTCTTTTTTTTCAGGTCATTG
Cow_C10_Fw	CAATGACCTGAAAAAAAAGAACAGCAAACTGAAAACCC
Cow_C11_Rv	GAAGAAATGAAAGTCTTGCGGTTCTGAGAAGTGGAAACC
Cow_C11_Fw	GGTTTCCACTTCTCAGAACCGCAAGACTTTCATTTCTTC
Cow117Q_Rv	GACTGAAGAAATGAAAGTCTGGCGGTTCTCCGGAGT
Cow117Q_Fw	ACTCCGGAGAACCGCcAGACTTTCATTTCTTCAGTC
Cow121T_Rv	GGAATTTGATGACTGAAGTAATGAAAGTCTTGCGG
Cow121T_Fw	CCGCAAGACTTTCATTaCTTCAGTCATCAAATTCC
Cow128R_Rv	GTCAAATCCATACTGGCGTAGGAATTTGATG
Cow128R_Fw	CATCAAATTCCTACgCCAGTATGGATTTGAC
Bush_128H_Rv	CCATCAAATCCATACTGGCGCAGGAATTTGATGACTG
Bush_128H_Fw	CAGTCATCAAATTCCTGCGCCAGTATGGATTTGATGG
