# Supplementary material for: Evolutionary activation of acidic chitinase in herbivores through the H128R mutation in ruminant livestock
Source: iScience. 2023 Jul 3;26(8):107254. doi: 10.1016/j.isci.2023.107254 (PMC10368815; doi:10.1016/j.isci.2023.107254)
Supplement: Data S1. Nucleotide sequences of 41 bovid Chia to construct the phylogenetic tree, related to Figure 3 [file mmc7.zip]

Archive with 1 entries (1 files):
- 7_Data S1_0615.txt
