# Supplementary material for: Evolutionary activation of acidic chitinase in herbivores through the H128R mutation in ruminant livestock
Source: iScience. 2023 Jul 3;26(8):107254. doi: 10.1016/j.isci.2023.107254 (PMC10368815; doi:10.1016/j.isci.2023.107254)
Supplement: Data S1. Nucleotide sequences of 41 bovid Chia to construct the phylogenetic tree, related to Figure 3 [file mmc7.zip › 7_Data S1_0615.txt]

Data S1. Nucleotide sequences of 41 bovid Chia to construct the phylogenetic tree, related to Figure 3. 
>Camelus_bactrianus
ATGCCTTTGCTGGGATATGGGACACGAAGTTCACATCATCGAAGGAAAGGATGGGACACTATCAAGTTTTCACTGGCCTGGAAAACAAGTCTAACCCTTCTGCTGAATGCTCAGCTACGCTCTGCCTACCAGCTGACATGCTATTTCACCAACTGGGCCCAGTACCGGCCGGACCTGGGAAGCTTCAAGCCTGACAACATTGACACCTGCCTGTGTACTCATCTGATCTATGCCTTTGCTGGGATGCGTGACAACAAGATCACCACCATGGAATGGAATGATGTGACTCTCTACCAATCTTTCAACGGCCTGAAAAACAAGAACAACCAGCTGAAAACTCTCCTGGCCATTGGAGGCTGGAACTTTGGAACTGCCCGTTTCACTGCCATGGTTTCCACTCAGGAGAACCGCCAGACTTTCATTGCCTCAGTCATCAAATTCCTGCGTCAGTATGGATTTGATGGGCTGGACTTTGATTGGGAGTACCCTGGCTCTCGTGGAAGCCCTCTTCAGGACAAGCACCTCTTCACTGTCCTGGTGCAGGAAATGCGTGAAGCTTTTGAGCAGGAGGCTGAGCAAACCAACAAGCCCAGGCTGCTGGTCACTGCTGCAGTAGCTGCTGGCATCTCTAACATCCAGTCTGGTTATGAGATCCCTCAGCTGTCCCAGTACCTGGACTACATCCATGTCATGACCTATGACCTCCATGGCTCCTGGGAGGGTTACACTGGGGAGAACAGCCCCCTCCACAAGTACCCAACTGACACTGGCAGCAATGCCTACCTCAGTGTGGATTATGCCATGAACTACTGGAAGGACAATGGGGCCCCAGCTGAGAAGCTCATCGTTGGATTCCCTGCTTATGGACATACCTTCGTCCTAAGCAATCCTTCCAGCACTGGCATTGGTGCCCCTACTTCTGGTGCTGGTTCTGCTGGACCCTATACCAGGCAGGCTGGGTTCTGGGCCTACTATGAGATCTGTACCTTCCTGCAAAACGGAGCCACTCAGGCATGGGATGCCCCTCAGGATGTGCCCTATGCCTATAAGGGCAATGAATGGGTTGGCTATGACAATGAAGAGAGCTTCAAAATCAAGGCTCAGTGGCTTAAGCTGAACAATTTCGGAGGTGCCATGGTCTGGGCCATTGACCTGGATGATTTCACAGGCACTTTCTGCAACCAGGGCAAGTTCCCTCTGATCAATACCTTGAAGAATGCTCTTGGCCTGAACAGTACAAGTTGCACAGCCTCAGCTCAGCCCAGTAAGCCCAACGGCGGAAGCGGAAGTGGAAGTGAGAGCGGAAGTGGGAGTGAAAGCGGGACTGGGAGCAGCAGTTCTGGAGATAGCTCTGGCAGCAGTGGATTCTGTGCTGGCAAAGCCGATGGCCTCTACCCTGTGGCGAATAACAGAAATGCCTTCTGGCACTGTGCAAATGGAATCACATATAAGAAGAATTGCCAGGCGGGGCTTGTCTTTGATACCAGCTGTGAGTGCTGCAACTGGGCA
>Camelus_dromedarius
ATGCCTTTGCTGGGATATGGGACACGAAGTTCACATCATCGAAGGAAAGGATGGGACACTATCAAGTTTTCACTGGCCTGGAAAACAAGTCTAACCCTTCTGCTGAATGCTCAGCTACGCTCTGCCTACCAGCTGACATGCTATTTCACCAACTGGGCCCAATACCGGCCGGACCTGGGAAGCTTCAAGCCTGACAACATTGACACCTGCCTGTGTACTCATCTGATCTATGCCTTTGCTGGGATGCGTGACAACAAGATCACCACCATGGAATGGAATGATGTGACTCTCTACCAATCTTTCAACGGCCTGAAAAACAAGAACAACCAGCTGAAAACTCTCCTGGCCATTGGAGGCTGGAACTTTGGAACTGCCCGTTTCACTGCCATGGTTTCCACTCAGGAGAAACGCCAGACTTTCATTGCCTCAGTCATCAAATTCCTGCGTCAGTATGGATTTGATGGGCTGGACTTTGATTGGGAGTACCCTGGCTCTCGTGGAAGCCCTCTTCAGGACAAGCATCTCTTCACTGTCCTGGTGCAGGAAATGCGTGAAGCTTTTGAGCAGGAGGCTGAGCAAACCAACAAGCCCAGGCTGCTGGTCACTGCTGCAGTAGCTGCTGGCATCTCTAACATCCAGTCTGGTTATGAGATCCCTCAGCTGTCCCAGTACCTGGACTACATCCATGTCATGACCTATGACCTCCATGGCTCCTGGGAGGGTTACACTGGGGAGAACAGCCCCCTCCACAAGTACCCAACTGACACTGGCAGCAATGCCTACCTCAATGTGGATTATGCCATGAACTACTGGAAGGACAATGGGGCCCCAGCTGAGAAGCTCATCGTTGGATTCCCTGCTTATGGACATACCTTCATCCTAAGCAATCCTTCCAGCACTGGCATTGGTGCCCCTACTTCTGGTGCTGGTTCTGCTGGACCCTATACCAGGCAGGCTGGGTTCTGGGCCTACTATGAGATCTGTACCTTCCTGCAAAACGGAGCCACTCAGGCATGGGATGCCCCTCAGGATGTGCCCTATGCCTATAAGGGCAATGAATGGGTTGGCTATGACAATGAAGAGAGCTTCAAAATCAAGGCTCAGTGGCTTAAGCTGAACAATTTCGGAGGTGCCATGGTCTGGGCCATTGACCTGGATGATTTCACAGGCACTTTCTGCAACCAGGGCAAGTTCCCTCTGATCAATACCTTGAAGAATGCTCTTGGCCTGAACAGTACAAGTTGCACAGCCTCAGCTCAGCCCAGTAAGCCCAACGGCGGAAGCGGAAGTGGAAGTGAGAGCGGAAGTGGGAGTGAAAGCGGGACTGGGAGCAGCAGTTCTGGAGATAGCTCTGGCAGCAGTGGATTCTGTGCTGGCAAAGCCGATGGCCTCTACCCTGTGGCGAATAACAGAAATGCCTTCTGGCACTGTGCAAATGGAATCACATATAAGAAGAATTGCCAGGCGGGGCTTGTCTTTGATACCAGCTGTGAGTGCTGCAACTGGGCA
>Camelus_ferus
ATGCCTTTGCTGGGATATGGGACACGAAGTTCACATCATCGAAGGAAAGGATGGGACACTATCAAGTTTTCACTGGCCTGGAAAACAAGTCTAACCCTTCTGCTGAATGCTCAGCTACGCTCTGCCTACCAGCTGACATGCTATTTCACCAACTGGGCCCAGTACCGGCCGGACCTGGGAAGCTTCAAGCCTGACAACATTGACACCTGCCTGTGTACTCATCTGATCTATGCCTTTGCTGGGATGCGTGACAACAAGATCACCACCATGGAATGGAATGATGTGACTCTCTACCAATCTTTCAACGGCCTGAAAAACAAGAACAACCAGCTGAAAACTCTCCTGGCCATTGGAGGCTGGAACTTTGGAACTGCCCGTTTCACTGCCATGGTTTCCACTCAGGAGAACCGCCAGACTTTCATTGCCTCAGTCATCAAATTCCTGCGTCAGTATGGATTTGATGGGCTGGACTTTGATTGGGAGTACCCTGGCTCTCGTGGAAGCCCTCTTCAGGACAAGCACCTCTTCACTGTCCTGGTGCAGGAAATGCGTGAAGCTTTTGAGCAGGAGGCTGAGCAAACCAACAAGCCCAGGCTGCTGGTCACTGCTGCAGTAGCTGCTGGCATCTCTAACATCCAGTCTGGTTATGAGATCCCTCAGCTGTCCCAGTACCTGGACTACATCCATGTCATGACCTATGACCTCCATGGCTCCTGGGAGGGTTACACTGGGGAGAACAGCCCCCTCCACAAGTACCCAACTGACACTGGCAGCAATGCCTACCTCAGTGTGGATTATGCCATGAACTACTGGAAGGACAATGGGGCCCCAGCTGAGAAGCTCATCGTTGGATTCCCTGCTTATGGACATACCTTCGTCCTAAGCAATCCTTCCAGCACTGGCATTGGTGCCCCTACTTCTGGTGCTGGTTCTGCTGGACCCTATACCAGGCAGGCTGGGTTCTGGGCCTACTATGAGATCTGTACCTTCCTGCAAAACGGAGCCACTCAGGCATGGGATGCCCCTCAGGATGTGCCCTATGCCTATAAGGGCAATGAATGGGTTGGCTATGACAATGAAGAGAGCTTCAAAATCAAGGCTCAGTGGCTTAAGCTGAACAATTTCGGAGGTGCCATGGTCTGGGCCATTGACCTGGATGATTTCACAGGCACTTTCTGCAACCAGGGCAAGTTCCCTCTGATCAATACCTTGAAGAATGCTCTTGGCCTGAACAGTACAAGTTGCACAGCCTCAGCTCAGCCCAGTAAGCCCAACGGCGGAAGCGGAAGTGGAAGTGAGAGCGGAAGTGGGAGTGAAAGCGGGACTGGGAGCAGCAGTTCTGGAGATAGCTCTGGCAGCAGTGGATTCTGTGCTGGCAAAGCCGATGGCCTCTACCCTGTGGCGAATAACAGAAATGCCTTCTGGCACTGTGCAAATGGAATCACATATAAGAAGAATTGCCAGGCGGGGCTTGTCTTTGATACCAGCTGTGAGTGCTGCAACTGGGCA
>Lama_glama
ATGCCTTTGCTGGGATATGGGACAAGAAGGTCACATCATCGAAGGAAAGGATGGGACACTATCAAATTTTCACTGGCCTGGAAAACAAGTCTAGCCCTTCTGCTGCATGCTCAGCTACGCTCTGCCTACCAGCTGACATGCTATTTCACCAACTGGGCCCAGTACCGGCCGGGCCTGGGAAGCTTCAAGCCTGACAACATTGACACCTGCCCGTGTACTCATCTGATCTATGCCTTTGCTGGGATGCGTGACAACAAGATCACCGCCATGGAATGGAATGATGTGACTCTCTACCAATCTTTCAACGGCCTGAAAAACAAGAACAACCAGCTGAAAACTCTCCTGGCCATTGGAGGCTGGGACTTTGGAACTGCCCGTTTCACTGCCATGGTTTCCACTCAGGAGAACCGCCAGACTTTCATCGCCTCAGTCATCAAATTCCTGCGTCAGTATGGATTTGACGGGCTGGACTTTGATTGGGAGTACCCTGGCTCTCGTGGAAGCCCTCTTCAGGACAGGCATCTCTTCACTGTCCTAGTGCAGGAAATGCGTGAAGCTTTCGAGCAGGAAGCTGAGCAAGCCAACAAGCCCAGGCTGCTGGTCACTGCTGCAGTAGCTGCTGGTATCTCCAACATCCAGTCTGGTTATGAGATCCCTCAGCTGTCCCAGTACCTGGACTACATCCATGTCATGACCTATGACCTCCATGGCTCCTGGGAGGGTTACACTGGGGAGAACAGCCCCCTCCACAAGTACCCAACTGACACTGGCAGCAATGCCTACCTCAATGTGGATTATGCCATGAACTACTGGAAGGACAATGGGGCCCCAGCTGAGAAGCTCATCGTTGGATTCCCTGCTTATGGGCGTACCTTCATCCTAAGCAATCCTTCCAGCACTGGCATTGGTGCCCCTACTTCTGGTGCTGGTTCTGCTGGACCCTATACCAGGCAGGCTGGGTTCTGGGCCTACTATGAGATCTGTACCTTCCTGCAAAACGGAGCTACTCAGGCATGGGATGCCCCGCAGGATGTGCCCTATGCCTATAAGGGCAATGAATGGGTTGGCTATGACAATGAAGAGAGCTTCAAAATCAAGGCTCAGTGGCTTAAGCTGAACAATTTCGGAGGTGCCATGGTCTGGGCCATTGACCTGGATGATTTCACAGGCACTTTCTGCAACCAGGGCAAGTTCCCTCTGATCAACGCCTTGAAGGATGCTCTTGGCCTGAACACTACAAGTTGCACAGCCTCGGCTCAGCCCAGTAAGCCCAACGGCAGGAGCGGAAGCGGAAGTGGAAGTGAGAGCGGAAGTGGGAGTGAAAGCGGGACTGGGAGCAGCAGTTCTGGAGATAGCTCTGGCAGCAGCGGATTCTGTGCTGGCAAAGCCGATGGCCTCTACCCTGTGGCGAATAACAGAAATGCCTTCTGGCACTGTGCAAATGGAATCACATATAGGAAGAATTGCCAGGCGGGGCTTGTCTTTGATACCAGCTGTGAGTGCTGCAACTGGGCA
>Lama_guanicoe
ATGCCTTTGCTGGGATATGGGACAAGAAGGTCACATCATCGAAGAAAAGGATGGGACACTATCAAATTTTCACTGGCCTGCAAAACAAGTCTAGCCCTTCTGCTGCATGCTCAGCTACGCTCTGCCTACCAGCTGACATGCTATTTCACCAACTGGGCCCAGTACCGGCCGGGCCTGGGAAGCTTCAAGCCTGACAACATTGACACCTGCCTGTGTACTCATCTGATCTATGCCTTTGCTGGGATGCGTGACAACAAGATCACCGCCATGGAATGGAATGATGTGACTCTCTACCAATCTTTCAACGGCCTGAAAAACAAGAACAACCAGCTGAAAACTCTCCTGGCCATTGGAGGCTGGGACTTTGGAACTGCCCGTTTCACTGCCATGGTTTCCACTCAGGAGAACCGCCAGACTTTCATCGCCTCAGTCATCAAATTCCTGCGTCAGTATGGATTTGACGGGCTGGACTTTGATTGGGAGTACCCTGGCTCTCGTGGAAGCCCTCTTCAGGACAGGCATCTCTTCACTGTCCTAGTGCAGGAAATGCGTGAAGCTTTCGAGCAGGAAGCTGAGCAAGCCAACAAGCCCAGGCTGCTGGTCACTGCTGCAGTAGCTGCTGGTATCTCCAACATCCAGTCTGGTTATGAGATCCCTCAGCTGTCCCAGTACCTGGACTACATCCATGTCATGACCTATGACCTCCATGGCTCCTGGGAGGGTTACACTGGGGAGAACAGCCCCCTCCACAAGTACCCAACTGACACTGGCAGCAATGCCTACCTCAATGTGGATTATGCCATGAACTACTGGAAGGACAATGGGGCCCCAGCTGAGAAGCTCATCGTTGGATTCCCTGCTTATGGGCGTACCTTCATCCTAAGCAATCCTTCCAGCACTGGCATTGGTGCCCCTACTTCTGGTGCTGGTTCTGCTGGACCCTATACCAGGCAGGCTGGGTTCTGGGCCTACTATGAGATCTGTACCTTCCTGCAAAACGGAGCTACTCAGGCATGGGATGCCCCGCAGGATGTGCCCTATGCCTATAAGGGCAATGAATGGGTTGGCTATGACAATGAAGAGAGCTTCAAAATCAAGGCTCAGTGGCTTAAGCTGAACAATTTCGGAGGTGCCATGGTCTGGGCCATTGACCTGGATGATTTCACAGGCACTTTCTGCAACCAGGGCAAGTTCCCTCTGATCAACGCCTTGAAGGATGCTCTTGGCCTGAACACTACAAGTTGCACAGCCTCGGCTCAGCCCAGTAAGCCCAACGGCAGGAGCGGAAGCGGAAGTGGAAGTGAGAGCGGAAGTGGGAGTGAAAGCGGGACTGGGAGCAGCAGTTCTGGAGATAGCTCTGGCAGCAGAGGATTCTGTGCTGGCAAAGCCGATGGCCTCTACCCTGTGGCGAATAACAGAAATGCCTTCTGGCACTGTGCAAATGGAATCACATATAGGAAGAATTGCCAGGCGGGGCTTGTCTTTGATACCAGCTGTGAGTGCTGCAACTGGGCA
>Vicugna_pacos
ATGCCTTTGCTGGGATATGGGACAAGAAGGTCACATCATCGAAGGAAAGGATGGGACACTATCAGATTTTCACTGGCCTGGAAAACAAGTCTAGCCCTTCTGCTGCATGCTCAGCTACGCTCTGCCTACCAGCTGACATGCTATTTCACCAACTGGGCCCAGTACCGGCCGGGCCTGGGAAGCTTCAAGCCTGACAACATTGACACCTGCCTGTGTACTCATCTGATCTATGCCTTTGCTGGGATGCGTGACAACAAGATCACCGCCATGGAATGGAATGATGTGACTCTCTACCAATCTTTCAACGGCCTGAAAAACAAGAACAACCAGCTGAAAACTCTTCTGGCCATTGGAGGCTGGGACTTTGGAACTGCCCGTTTCACTGCCATGGTTTCCACTCAGGAGAACCGCCAGACTTTCATCGCCTCAGTCATCAAATTCCTGCGTCAGTATGGATTTGACGGGCTGGACTTTGATTGGGAGTACCCTGGCTCTCGTGGAAGCCCTCTTCAGGACAGGCATCTCTTCACTGTCCTAGTGCAGGAAATGCGTGAAGCTTTCGAGCAGGAAGCTGAGCAAGCCAACAAGCCCAGGCTGCTGGTCACTGCTGCAGTAGCTGCTGGTATCTCCAACATCCAGTCTGGTTATGAGATCCCTCAGCTGTCCCAGTACCTGGACTACATCCATGTCATGACCTATGACCTCCATGGCTCCTGGGAGGGTTACACTGGGGAGAACAGCCCCCTCCACAAGTACCCAACTGACACTGGCAGCAATGCCTACCTCAATGTGGATTATGCCATGAACTACTGGAAGGACAATGGGGCCCCAGCTGAGAAGCTCATCGTTGGATTCCCTGCTTATGGGCGTACCTTCATCCTAAGCAATCCTTCCAGCACTGGCATTGGTGCCCCTACTTCTGGTGCTGGTTCTGCTGGACCCTATACCAGGCAGGCTGGGTTCTGGGCCTACTATGAGATCTGTACCTTCCTGCAAAACGGAGCTACTCAGGCATGGGATGCCCCGCAGGATGTGCCCTATGCCTATAAGGGCAATGAATGGGTTGGCTATGACAATGAAGAGAGCTTCAAAATCAAGGCTCAGTGGCTTAAGCTGAACAATTTCGGAGGTGCCATGGTCTGGGCCATTGACCTGGATGATTTCACAGGCACTTTCTGCAACCAGGGCAAGTTCCCTCTGATCAACGCCTTGAAGGATGCTCTTGGCCTGAACACTACAAGTTGCACAGCCTCGGCTCAGCCCAGTAAGCCCAACGGCAGGAGCGGAAGCGGAAGTGGAAGTGAGAGCGGAAGTGGGAGTGAAAGCGGGACTGGGAGCAGCAGTTCTGGAGATAGCTCTGGCAGCAGCGGATTCTGTGCTGGCAAAGCCGATGGCCTCTACCCTGTGGCGAATAACAGAAATGCCTTCTGGCACTGTGCAAATGGAATCACATATAGGAAGAATTGCCAGGCGGGGCTTGTCTTTGATACCAGCTGTGAGTGCTGCAACTGGGCA
>Vicugna_vicugna
ATGCCTTTGCTGGGATATGGGACAAGAAGGTCACATCATCGAAGGAAAGGATGGGACACTATCAAATTTTCACTGGCCTGGAAAACAAGTCTAGCCCTTCTGCTGCATGCTCAGCTACGCTCTGCCTACCAGCTGACATGCTATTTCACCAACTGGGCCCAGTACCGGCCGGGCCTGGGAAGCTTCAAGCCTGACAACATTGACACCTGCCTGTGTACTCATCTGATCTATGCCTTTGCTGGGATGCGTGACAACAAGATCACCGCCATGGAATGGAATGATGTGACTCTCTACCAATCTTTCAACGGCCTGAAAAACAAGAACAACCAGCTGAAAACTCTCCTGGCCATTGGAGGCTGGGACTTTGGAACTGCCCGTTTCACTGCCATGGTTTCCACTCAGGAGAACCGCCAGACTTTCATTGCCTCAGTCATCAAATTCCTGCGTCAGTATGGATTTGACGGGCTGGACTTTGATTGGGAGTACCCTGGCTCTCGTGGAAGCCCTCTTCAGGACAGGCATCTCTTCACTGTCCTAGTGCAGGAAATGCGTGAAGCTTTCGAGCAGGAAGCTGAGCAAGCCAACAAGCCCAGGCTGCTGGTCACTGCTGCAGTAGCTGCTGGTATCTCCAACATCCAGTCTGGTTATGAGATCCCTCAGCTGTCCCAGTACCTGGACTACATCCATGTCATGACCTATGACCTCCATGGCTCCTGGGAGGGTTACACTGGGGAGAACAGCCCCCTCCACAAGTACCCAACTGACACTGGCAGCAATGCCTACCTCAATGTGGATTATGCCATGAACTACTGGAAGGACAATGGGGCCCCAGCTGAGAAGCTCATCGTTGGATTCCCTGCTTATGGGCGTACCTTCATCCTAAGCAATCCTTCCAGCACTGGCATTGGTGCCCCTACTTCTGGTGATGGTTCTGCTGGACCCTATACCAGGCAGGCTGGGTTCTGGGCCTACTATGAGATCTGTACCTTCCTGCAAAACGGAGCTACTCAGGCATGGGATGCCCCGCAGGATGTGCCCTATGCCTATAAGGGCAATGAATGGGTTGGCTATGACAATGAAGAGAGCTTCAAAATCAAGGCTCAGTGGCTTAAGCTGAACAATTTCGGAGGTGCCATGGTCTGGGCCATTGACCTGGATGATTTCACAGGCACTTTCTGCAACCAGGGCAAGTTCCCTCTGATCAACGCCTTGAAGGATGCTCTTGGCCTGAACACTACAAGTCGCACAGCCTCGGCTCAGCCCAGTAAGCCCAACGGCAGGAGCGGAAGCGGAAGTGGAAGTGAGAGCGGAAGTGGGAGTGAAAGCGGGACTGGGAGCAGCAGTTCTGGAGATAGCTCTGGCAGCAGCGGATTCTGTGCTGGCAAAGCCGATGGCCTCTACCCTGTGGCGAATAACAGAAATGCCTTCTGGCACTGTGCAAATGGAATCACATATAGGAAGAATTGCCAGGCGGGGCTTGTCTTTGATACCAGCTGTGAGTGCTGCAACTGGGCA
>Alces_alces
ATGGCAAAACTTATTCTCCTCACAGGTCTGGCCTTTCTGCTGAATTCTCAGCTAGGTTCTGCCTACCAGCTGGTATGCTACTTCTCTAACTGGGCCCAGTACCGTCCAGGCCTGGGAAGCTTCAAGCCTGACAACATAGACCCCTGCCTCTGCACTCACCTGATCTACGCCTTCGCTGGGATGAGTAACAATGAGATCACCACCATTGAATGGAATGATGTGGCTCTCTACAGTTCTTTCAATGACCTGAAGAAAAAGAACAGCCAGCTGAAAATTCTCCTGGCCATTGGAGGCTGGAACTTTGGAACTGCCCCTTTCACTGCCATGGTTGCCACTCCAGAGAACCGCAAAACTTTCGTTTCTTCAGTCATCCAGTTCCTGCGCCAGTATGGATTTGATGGGCTGGATTTTGATTGGGAGTACCCTGGCTCTCGTGGAAGCCCTTCTCAGGACAAGCATCTCTTCACTGTCTTGGTGCAGGAAACACGTGAAGCTTTTGAACAGGAAGCCAAGCAAACCAACAAGCCCAGGCTGCTGGTCACTGCGGCAGTAGCTGCTGGCATCTCCAATATCCAGGCTGGCTATGAGATTCCCCAGCTATCCCAGTACCTGGACTTCATCCATGTCATGACCTATGACTTCCATGGCTCCTGGGAAGGCTACACCGGAGAGAACAGCCCTCTCTACAAATACCCAACTGACACTGGCAGCAATGCTTACCTCAATGTGGAATACGCCATGAACTACTGGAAGAACAATGGGGCCCCGGCTGAGAAGCTTATCGTTGGATTCCCTGCCTACGGACACAGTTTCACCCTAAGAGACGCTTCCAACAATGGCATCGGTGCCCCCACTTCTGGCGCTGGTCCTGCTGGGCCCTATACCAGGGAGGCTGGGTTCTGGGCCTACTATGAGATCTGCACCTTCCTGAAAGATGGAGCCACTGAGGTATGGGATGACTCTCAGGACGTGCCTTATGCCTACAAGGGCACTGAGTGGGTTGGCTATGACAATGTTAACAGCTTCAGAATCAAGGTTCAGTGGCTTAAGGAGAACAACTTTGGAGGTGCCATGGTCTGGGCCATTGACCTGGATGATTTCACAGGCACTTTCTGCAACCAGGGCAAGTTCCCCCTGATCAACACCTTGAAGGATGCTCTTGGCCTGAAGAGTGCAACCTGTAGCGCCTCCACTCAGACCAGTGAACCCAGCAGCAATCCTGGAAATGAAAGTGGGAGTGGAAATGAGAGCAGCAGCTCTGAGGGTAGAGGATACTGTGCCTACAAAGCTGATGGCCTCTACCCAGTGGCGAATAACAGAAATGCCTTCTGGAACTGCGCAAATGGAATCACATACGAGCAGAATTGCCCGACCGGGCTTGTTTTTGACACCAGCTGTCACTGCTGCAACTGGGCA
>Axis_porcinus
ATGGCAAAACTTATTCTCCTCACAGGTCTGGCCTTTCTGCTGAATACTCAGCTAGGTTCTGCCTACCAGCTGGTATGCTACTTCTCTAACTGGGCCCAGTACCGTCCAGGCCTGGGAAGCTTCAAGCCTGACAACATCGACCCCTGCCTCTGCACTCACCTGATCTACGCCTTCGCTGGGATGAGTAACAATGAGATCACCACCATTGAATGGAATGATGTGGCTCTCTACAGTTCTTTCAATGACTTGAAAAAAAAGAACAGCCAGCTGAAAATTCTCCTGGCCATTGGAGGCTGGAACTTTGGAACTGCCCCTTTCACTGCCATGGTTGCCACTCCGGAGAACCGCAAGACTTTCATTTCTTCAGCCGTCCAGTTCCTGCGCCAGTATGGATTTGACGGGCTGGATTTTGATTGGGAGTACCCTGGCTCTCGTGGAAGCCCTTCTCAGGACAAGCATCTCTTCACTGTCTTGGTGCAGGAAACACGTGAAGCTTTTGAACAGGAAGCCAAGCAAACCAACAAGCCCAGGCTGCTGGTCACCTCAGCAGTATCTGCTGGCATCTCCAATATCCAGGCTGGCTATGAGATTCCCCAGCTATCCCAGTACCTGGACTTCATCCATGTCATGACCTATGACCTCCATGGCTCCTGGGAAGGCTACACCGGAGAGAACAGCCCTCTCTACAAATACCCAACTGACACTGGCAGCAATGCTTACCTCAATGTGGAATACGCCATGAACTACTGGAAGAGCAATGGGGCCCCGGCTGAGAAGCTTATCGTTGGATTCCCTGCCTACGGACACAGTTTCACCCTAAGAGACGCTTCCAACAATGGCATTGGTGCCCCCACTTCTGGCGCTGGTCCTGCTGGGCCCTATACCAGGGAGGCTGGGTTCTGGGCCTACTATGAGATCTGCACCTTCCTGAAAGATGGAGCCACTGAGGTATGGGAAGACTCTCAGGAAGTGCCCTATGCCTACAAGGGCACTGAGTGGGTTGGCTATGACAATGTTAACAGCTTCAGAATCAAGGCTCAGTGGCTTAAGGAGAACAACTTTGGAGGTGCCATGGTCTGGGCCATTGACCTGGATGATTTCACAGGCACTTTCTGCAACCAGGGCAAGTTCCCCCTGATCAACACCTTGAAGGATGCTCTTGGCCTGAAGAGTGCAACCTGTAGCGCCCCCACTCAGACCAGTGAGCCCAGCAGCAATCCTGGAAACGAAAGTGGGACTGGAAATGAGAGCAGCAGCTCTGAGGGTAGAGGATACTGTGCCGACAAAGCCGATGGCCTCTACCCAGTGGCGAATAACAGAAATGCCTTCTGGAACTGCGCCAATGGAATCACATACGAGCAAAACTGCCCACCCGGGCTTGTCTTTGACACCAGCTGTCATTGCTGCAACTGGGCA
>Cervus_albirostris
ATGGCAAAACTTATTCTCCTCACAGGTCTGGCCTTTCTGCTGAATACTCAGCTAGGTTCTGCCTACCAGCTGGTATGCTACTTCTCTAACTGGGCCCAGTACCGTCCAGGCCTGGGAAGCTTCAAGCCTGACAACATCGACCCCTGCCTCTGCACTCACCTGATCTACGCCTTCGCTGGGATGAGTAACAATGAGATCACCACCATTGAATGGAATGATGTGGCTCTCTACAGTTCTTTCAATGACCTGAAAAAAAAGAACAGCCAGCTGAAAATTCTCCTGGCCATTGGAGGCTGGAACTTTGGAACTGCCCCTTTCACTGCCATGGTTGCCACTCCGGAGAACCGCAAGACTTTCATTTCTTCAGTCGTCCAGTTCCTGCGCCAGTATGGATTTGACGGGCTGGATTTTGATTGGGAGTACCCTGGCTCTCGTGGAAGCCCTTCTCAGGACAAGCATCTCTTCACTGTCTTGGTGCAGGAAACACGTGAAGCTTTTGAACAGGAAGCCAAGCAAACCAACAAGCCCAGGCTGCTGATCACCGCAGCAGTATCTGCTGGCATCTCCAGTATCCAGGCTGGCTATGAGATTCCCCAGCTATCCCAGTACCTGGACTTCATCCATGTCATGACCTATGACCTCCATGGCTCCTGGGAAGGCTACACCGGAGAGAACAGCCCTCTCTACAAATACCCAACTGACACTGGCAGCAATGCTTACCTCAATGTGGAATACGCCATGAACTACTGGAAGAGCAATGGGGCCCCGGCTGAGAAGCTTATCGTTGGATTCCCTGCCTACGGACACAGTTTCACCCTAAGAGATGCTTCCAACAATGGCATTGGTGCCCCCACTTCTGGCGCTGGTCCTGCTGGGCCCTATACCAGGGAGGCTGGGTTCTGGGCCTACTATGAGATCTGCACCTTCCTGAAAGATGGAGCCACTGAGGTATGGGATGACTCTCAGGAAGTGCCCTATGCCTACAAGGGCACTGAGTGGGTTGGCTATGACAATGTTAACAGCTTCAGAATCAAGGCTCAGTGGCTTAAGGAGAACAACTTTGGAGGTGCCATGGTCTGGGCCATTGACCTGGATGATTTCACAGGCACTTTCTGCAACCAGGGCAAGTTCCCCCTGATCAACACCTTGAAGGATGCTCTTGGCCTGAAGAGTGCAACCTGTAGCGCCCCCACTCAGACCAGTGAGCCCAGCAGCAATCCTGGAAACGAAAGTGGGAGTGGAAATGAGAGCAGCAGCTCTGAGGGTAGAGGATACTGTGCCGACAAAGCCGATGGCCTCTACCCAGTGGCAAATAACAGAAATGCCTTCTGGAACTGCGCCAATGGAATCACATACGAGCAGAACTGCCCGCCCGGGCTTGTCTTTGACACCAGCTGTCTTTGCTGCAACTGGGCA
>Capreolus_capreolus
ATGGCAAAACTTATTCTCCTCACAGGTCTGGCCTTTCTGCTGAATTCTCAGCTAGGTTCTGCCTACCAGCTGGTATGCTACTTCTCTAACTGGGCCCAGTACCGTCCAGGCCTGGGAAGCTTCAAGCCTGACAACATCGACCCCTGCCTCTGCACTCACCTGATCTATGCCTTTGCTGGGATGAGTAACAATGAGATCACCACCATTGAATGGAATGATGTGGCTCTCTACAGTTCTTTCAATGACCTGAAAAAAAAGAACAGCCAGCTGAAAATTCTCCTGGCCATTGGAGGCTGGAACTTTGGAACTGCTCCTTTCACTGCCATGGTTGCCACTCCAGAGAACCGCAAGACTTTCATTTCTTCAGTCATCCAGTTCCTGCGCCAGTATGGATTTGATGGGCTGGATTTTGATTGGGAGTACCCTGGCTCTCGTGGAAGCCCCTCTCAGGACAAGCATCTCTTCACTGTCTTGGTGCAGGAAACACGTGAAGCTTTTGAACTGGAAGCCAAGCAAACCAACAAGCCCAGGCTGCTGGTCACTGCGGCAGTAGCTGCTGGCATCTCCAATATCCAGGCTGGCTATGAGATTCCCCAGCTATCCCAGTACCTGGACTTCATCCATGTCATGACCTATGACTTCCATGGCTCCTGGGAAGGCTACACCGGAGAGAACAGCCCTCTCTACAAATACCCAACTGACACCGGCAGCAATGCTTACCTCAGTGTGGAATACGCCATGAACTACTGGAAGAACAGTGGGGCCCCGGCTGAGAAGCTTATCGTTGGATTCCCTGCCTACGGACACAGTTTCACCCTAAGAGACGCTTCCAACAATGGCATCGGTGCCCCCACTTCTGGCGCTGGTCCTGCTGGGCCCTATACCAGGGAGGCTGGGTTCTGGGCCTACTATGAGATCTGCACCTTCCTGAAAGATGGAGCCACTGAGGTATGGGATGACTCTCAGGACGTGCCCTATGCCTACAAGGGCACTGAGTGGGTTGGCTATGACAATGTTAACAGCTTCAGAATCAAGGCTCAGTGGCTTAAGGAGAACAACTTTGGTGGTGCCATGGTCTGGGCCATTGACCTGGATGATTTCACAGGCACTTTCTGCAACCAGGGCAAGTTCCCCCTGATCAACACCTTGAAGGATGCTCTTGGCCTGAAGAGTACAACCTGTAGCGCCTCCACTCAGACCAGTGAGCCCAGCAGCAATCCTGGAAATGAAAGTGGGAGTGGAAATGAGAGCAGCAGCTCTGAGGGTAGAGGATACTGTGCCGACAAAGCTGATGGCCTCTACCCAGTGGCGAATAACAGAAATGCCTTCTGGAACTGCGCAAATGGAATCACATACGAGCAGAATTGTCCGACCGGGCTTATCTTTGACACCAGCTGTCACTGCTGCAACTGGGCA
>Capreolus_pygargus
ATGGCAAAACTTATTCTCCTCACAGGTCTGGCCTTTCTGCTGAATTCTCAGCTAGGTTCTGCCTACCAGCTGGTATGCTACTTCTCTAACTGGGCCCAGTACCGTCCAGGCCTGGGAAGCTTCAAGCCTGACAACATCGACCCCTGCCTCTGCACTCACCTGATCTATGCCTTCGCTGGGATGAGTAACAATGAGATCACCACCATTGAATGGAATGATGTGGCTCTCTACAGTTCTTTCAATGACCTGAAAAAAAAGAACAGCCAGCTGAAAATTCTCCTGGCCATTGGAGGCTGGAACTTTGGAACTGCTCCTTTCACTGCCATGGTTGCCACTCCAGAGAACCGCAAGACTTTCATTTCTTCAGTCATCCAGTTCCTGCGCCAGTATGGATTTGATGGGCTGGATTTTGATTGGGAGTACCCTGGCTCTCGTGGAAGCCCCTCTCAGGACAAGCATCTCTTCACTGTCTTGGTGCAGGAAACACGTGAAGCTTTTGAACTGGAAGCCAAGCAAACCAACAAGCCCAGGCTGCTGGTCACTGCGGCAGTAGCTGCTGGCATCTCCAATATCCAGGCTGGCTATGAGATTCCCCAGCTATCCCAGTACCTGGACTTCATCCATGTCATGACCTATGACTTCCATGGCTCCTGGGAAGGCTACACAGGAGAGAACAGCCCTCTCTACAAATACCCAACTGACACCGGCAGCAATGCTTACCTCAGTGTGGAATACGCCATGAACTACTGGAAGAACAATGGGGCCCCGGCTGAGAAGCTTATCGTTGGATTCCCTGCCTACGGACACAGTTTCACCCTAAGAGACGCTTCCAACAATGGCATCGGTGCCCCCACTTCTGGCGCTGGTCCTGCTGGGCCCTATACCAGGGAGGCTGGGTTCTGGGCCTACTATGAGATCTGCACCTTCCTGAAAGATGGAGCCACTGAGGTATGGGATGACTCTCAGGACGTGCCCTATGCCTACAAGGGCACTGAGTGGGTTGGCTATGACAATGTTAACAGCTTCAGAATCAAGGCTCAGTGGCTTAAGGAGAACAACTTTGGTGGTGCCATGGTCTGGGCCATTGACCTGGATGATTTCACAGGCACTTTCTGCAACCAGGGCAAGTTCCCCCTGATCAACACCTTGAAGGATGCTCTTGGCCTGAAGAGTGCAACCTGTAGCGCCTCCACTCAGACCAGTGAGCCCAGCAGCAATCCTGGAAATGAAAGTGGGAGTGGAAATGAGAGCAGCAGCTCTGAGGGTAGAGGATACTGTGCCGACAAAGCTGATGGCCTCTACCCAGTGGCGAATAACAGAAATGCCTTCTGGAACTGCGCAAATGGAATCACATACGAGCAGAATTGTCCGACCGGGCTTATCTTTGACACCAGCTGTCACTGCTGCAACTGGGCA
>Cervus_elaphus
ATGGCAAAACTTATTCTCCTCACAGGTCTGGCCTTTCTGCTGAATACTCAGCTAGGTTCTGCCTACCAGCTGGTATGCTACTTCTCTAACTGGGCCCAGTACCGTCCAGGCCTGGGAAGCTTCAAGCCTGACAACATCGACCCCTGCCTCTGCACTCACCTGATCTACGCCTTCGCTGGGATGAGTAACAATGAGATCACCACCATTGAATGGAATGATGTGGCTCTCTACAGTTCTTTCAATGACCTGAAAAAAAAGAACAGCCAGCTGAAAATTCTCCTGGCCATTGGAGGCTGGAACTTTGGAACTGCCCCTTTCACTGCCATGGTTGCCACTCCGGAGAACCGCAAGACTTTCATTTCTTCAGTCGTCCAGTTCCTGCGCCAGTATGGATTTGACGGGCTGGATTTTGATTGGGAGTACCCTGGCTCTCGTGGAAGCCCTTCTCAGGACAAGCATCTCTTCACTGTCTTGGTGCAGGAAACACGTGAAGCTTTTGAACAGGAAGCCAAGCAAACCAACAAGCCCAGGCTGCTGGTCACCGCAGCAGTATCTGCTGGCATCTCCAATATCCAGGCTGGCTATGAGATTCCCCAGCTATCCCAGTACCTGGACTTCATCCATGTCATGACCTATGACCTCCATGGCTCCTGGGAAGGCTACACCGGAGAGAACAGCCCTCTCTACAAATACCCAACTGACACTGGCAGCAATGCTTACCTCACTGTGGAATACGCCATGAACTACTGGAAGAGCAATGGGGCCCCGGCTGAGAAGCTTATCGTTGGATTCCCTGCCTACGGACACAGTTTCACCCTAAGAGATGCTTCCAACAATGGCATTGGTGCCCCCACTTCTGGCGCTGGTCCTGCTGGGCCCTATACCAGGGAGGCTGGGTTCTGGGCCTACTATGAGATCTGCACCTTCCTGAAAGATGGAGCCACTGAGGTATGGGATGACTCTCAGGAAGTGCCCTATGCCTACAAGGGCACTGAATGGGTTGGCTATGACAATGTTAACAGCTTCAGAATCAAGGCTCAGTGGCTTAAGGAGAACAACTTTGGAGGTGCCATGGTCTGGGCCATTGACCTGGATGATTTCACAGGCACTTTCTGCAACCAGGGCAAGTTCCCCCTGATCAACACCTTGAAGGATGCTCTTGGCCTGAAGAGTGCAACCTGTAGCGCCCCCACTCAGACCAGTGAGCCCAGCAGCAATCCTGGAAACGAAAGTGGGAGTGGAAATGAGAGCAGCAGCTCTGAGGGTAGAGGATACTGTGCCGACAAAGCCGATGGCCTCTACCCAGTGGCAAATAACAGAAATGCCTTCTGGAACTGCGCCAATGGAATCACATACGAGCAGAACTGCCCGCCCGGGCTTGTCTTTGACACCAGCTGTCTTTGCTGCAACTGGGCA
>Cervus_canadensis
ATGGCAAAACTTATTCTCCTCACAGGTCTGGCCTTTCTGCTGAATACTCAGCTAGGTTCTGCCTACCAGCTGGTATGCTACTTCTCTAACTGGGCCCAGTACCGTCCAGGCCTGGGAAGCTTCAAGCCTGACAACATCGACCCCTGCCTCTGCACTCACCTGATCTACGCCTTCGCTGGGATGAGTAACAATGAGATCACCACCATTGAATGGAATGATGTGGCTCTCTACAGTTCTTTCAATGACCTGAAAAAAAAGAACAGCCAGCTGAAAATTCTCCTGGCCATTGGAGGCTGGAACTTTGGAACTGCCCCTTTCACTGCCATGGGTGCCACTCCGGAGAACCGCAAGACTTTCATTTCTTCAGTCGTCCAGTTCCTGCGCCAGTATGGATTTGACGGGCTGGATTTTGATTGGGAGTACCCTGGCTCTCGTGGAAGCCCTTCTCAGGACAAGCATCTCTTCACTGTCTTGGTGCAGGAAACACGTGAAGCTTTTGAACAGGAAGCCAAGCAAACCAACAAGCCCAGGCTGCTGGTCACCGCAGCAGTATCTGCTGGCATCTCCAATATCCAGGCTGGCTATGAGATTCCCCAGCTATCCCAATACCTGGACTTCATCCATGTCATGACCTATGACCTCCATGGCTCCTGGGAAGGCTACACCGGAGAGAACAGCCCTCTCTACAAATACCCAACTGACACTGGCAGCAATGCTTACCTCAATGTGGAATACGCCATGAACTACTGGAAGAGCAATGGGGCCCCGGCTGAGAAGCTTATCGTTGGATTCCCTGCCTACGGACACAGTTTCACCCTAAGAGATGCTTCCAACAATGGCATTGGTGCCCCCACTTCTGGCGCTGGTCCTGCTGGGCCCTATACCAGGGAGGCTGGGTTCTGGGCCTACTATGAGATCTGCACCTTCCTGAAAGATGGAGCCACTGAGGTATGGGATGACTCTCAGGAAGTGCCCTATGCCTACAAGGGCACTGAATGGGTTGGCTATGACAATGTTAACAGCTTCAGAATCAAGGCTCAGTGGCTTAAGGAGAACAACTTTGGAGGTGCCATGGTCTGGGCCATTGACCTGGATGATTTCACAGGCACTTTCTGCAACCAGGGCAAGTTCCCCCTGATCAACACCTTGAAGGATGCTCTTGGCCTGACGAGTGCAACCTGTAGCGCCCCCACTCAGACCAGTGAGCCCAGCAGCAATCCTGGAAACGAAAGTGGGAGTGGAAATGAGAGCAGCAGCTCTGAGGGTAGAGGATACTGTGCCGACAAAGCCGATGGCCTCTACCCAGTGGCAAATAACAGAAATGCCTTCTGGAACTGCGCCAATGGAATCACATACGAGCAGAACTGCCCGCCCGGGCTTGTCTTTGACACCAGCTGTCTTTGCTGCAACTGGGCA
>Cervus_hanglu
ATGGCAAAACTTATTCTCCTCACAGGTCTGGCCTTTCTGCTGAATACTCAGCTAGGTTCTGCCTACCAGCTGGTATGCTACTTCTCTAACTGGGCCCAGTACCGTCCAGGCCTGGGAAGCTTCAAGCCTGACAACATCGACCCCTGCCTCTGCACTCACCTGATCTACGCCTTCGCTGGGATGAGTAACAATGAGATCACCACCATTGAATGGAATGATGTGGCTCTCTACAGTTCTTTCAATGACCTGAAAAAAAAGAACAGCCAGCTGAAAATTCTCCTGGCCATTGGAGGCTGGAACTTTGGAACTGCCCCTTTCACTGCCATGGTTGCCACTCCGGAGAACCGCAAGACTTTCATTTCTTCAGTCGTCCAGTTCCTGCGCCAGTATGGATTTGACGGGCTGGATTTTGATTGGGAGTACCCTGGCTCTCGTGGAAGCCCTTCTCAGGACAAGCATCTCTTCACTGTCTTGGTGCAGGAAACACGTGAAGCTTTTGAACAGGAAGCCAAGCAAACCAACAAGCCCAGGCTGCTGGTCACCGCAGCAGTATCTGCTGGCATCTCCAATATCCAGGCTGGCTATGAGATTCCCCAGCTATCCCAGTACCTGGACTTCATCCATGTCATGACCTATGACCTCCATGGCTCCTGGGAAGGCTACACCGGAGAGAACAGCCCTCTCTACAAATACCCAACTGACACTGGCAGCAATGCTTACCTCAATGTGGAATACGCCATGAACTACTGGAAGAGCAATGGGGCCCCGGCTGAGAAGCTTATCGTTGGATTCCCTGCCTACGGACACAGTTTCACCCTAAGAGATGCTTCCAACAATGGCATTGGTGCCCCCACTTCTGGCGCTGGTCCTGCTGGGCCCTATACCAGGGAGGCTGGGTTCTGGGCCTACTATGAGATCTGCACCTTCCTGAAAGATGGAGCCACTGAGGTATGGGATGACTCTCAGGAAGTGCCCTATGCCTACAAGGGCACTGAATGGGTTGGCTATGACAATGTTAACAGCTTCAGAATCAAGGCTCAGTGGCTTAAGGAGAACAACTTTGGAGGTGCCATGGTCTGGGCCATTGACCTGGATGATTTCACAGGCACTTTCTGCAACCAGGGCAAGTTCCCCCTGATCAACACCTTGAAGGATGCTCTTGGCCTGAAGAGTGCAACCTGTAGCGCCCCCACTCAGACCAGTGAGCCCAGCAGCAATCCTGGAAACGAAAGTGGGAGTGGAAATGAGAGCAGCAGCTCTGAGGGTAGAGGATACTGTGCCGACAAAGCCGATGGCCTCTACCCAGTGGCAAATAACAGAAATGCCTTCTGGAACTGCGCCAATGGAATCACATACGAGCAGAACTGCCCGCCCGGGCTTGTCTTTGACACCAGCTGTCTTTGCTGCAACTGGGCA
>Elaphurus_davidianus
ATGGCAAAACTTATTCTCCTCACAGGTCTGGCCTTTCTGCTGAATACTCAGCTAGGTTCTGCCTACCAGCTGGTATGCTACTTCTCTAACTGGGCCCAGTACCGTCCAGGCCTGGGAAGCTTCAAGCCTGACAACATCGACCCCTGCCTCTGCACTCACCTGATCTACGCCTTCGCTGGGATGAGCAACAATGAGATCACCACCATTGAATGGAATGATGTGGCTCTCTACAGTTCTTTCAATGACCTGAAAAAAAAGAACAGCCAGCTGAAAATTCTCCTGGCCGTTGGAGGCTGGAACTTTGGAACTGCCCCTTTCACTGCCATGGTTGCCACTCCGGAGAACCGCAAGACTTTCATTTCTTCAGTCGTCCAGTTCCTGCGCCAGTATGGATTTGACGGGCTGGATTTTGATTGGGAGTACCCTGGCTCTCGTGGAAGCCCTTCTCAGGACAAGCATCTCTTCACTGTCTTGGTGCAGGAAACACGTGAAGCTTTTGAACAGGAAGCCAAGCAAACCAACAAGCCCAGGCTGCTGGTCACCGCAGCAGTATCTGCTGGCATCTCCAATATCCAGGCTGGCTATGAGATTCCCCAGCTATCCCAGTACCTGGACTTCATCCATGTCATGACCTATGACCTCCATGGCTCCTGGGAAGGCTACACCAGAGAGAACAGCCCTCTCTACAAATACCCAACTGACACTGGCAGCAATGCTTACCTCAATGTGGAATACGCCATGAACTACTGGAAGAGCAATGGGGCCCCGGCTGAGAAGCTTATCGTTGGATTCCCTGCCTACGGACACAGTTTCACCCTAAGAGACGCTTCCAACAATGGCATTGGTGCCCCCACTTCTGGCGCTGGTCCTGCTGGGCCCTATACCAGGGGGGCTGGGTTCTGGGCCTACTATGAGATCTGCACCTTCCTGAAAGATGGAGCCACTGAGGTATGGGATGACTCTCAGGAAGTGCCCTATGCCTACAAGGGCACTGAGTGGGTTGGCTATGACAATGTTAACAGCTTCAGAATCAAGGCTCAGTGGCTTAAGGAGAACAACTTTGGAGGTGCCATGGTCTGGGCCATTGACCTGGATGATTTCACAGGCGCTTTCTGCAACCAGGGCAAGTTCCCCCTGATCAACACCTTGAAGGATGCTCTTGGCCTGAAGAGTGCAACCTGTGGCGCCCCCACTCAGACCAGTGAGCCCAGCAGCAATCCTGGAAACAAAAGTGGGAGTGGAAATGAGAGCAGCAGCTCTGAGGGTAGAGGATACTGTGCCGACAAAGCCGATGGCCTCTACCCAGTGGCGAATAACAGAAATGCCTTCTGGAACTGCGCCAATGGAATCACATACGAGCAGAACTGCCCGCCCGGGCTTGTTTTTGACACCAGCTGTCATTGCTGCAACTGGGCA
>Hydropotes_inermis
ATGGCAAAACTTATTCTCCTCACAGGTCTGGCCTTTCTGCTGAATTCTCAGCTAGGTTCTTCCTACCAGCTGGTATGCTACTTCTCTAACTGGGCCCAGTACCGTCCAGGCCTGGGAAGCTTCAAGCCTGACAACATCGACCCCTGCCTCTGCACTCACCTGATCTATGCTTTTGCTGGGATGAGTAACAATGAGATCACCACCATTGAATGGAATGATGTGGCTCTCTACAGTTCTTTCAATGACCTGAAAAAAAAGAACGACCAGCTGAAAATTCTCCTGGCCATTGGAGGCTGGAACTTTGGAACTGCCCCTTTCACTGCCATGGTTGCCACTCCAGAGAACCGCAAGACTTTCATTTCTTCAGTCATCCAGTTTCTGCGCCAGTATGGATTTGATGGGCTGGATTTTGATTGGGAGTACCCTGGCTCTCGTGGAAGCCCCTCTCAGGACAAGCATCTCTTCACTGTCTTGGTGCAGGAAACACGTGAAGCTTTTGAACTGGAAGCCAAGCAAACCAACAAGCCCAGGCTGCTGGTCACTGCGGCAGTAGCTGCTGGCATCTCCAATATCCAGGCTGGCTATGAGATTCCCCAGCTATCCCAGTACCTGGACTTCATCCATGTCATGACCTATGACTTCCATGGCTCCTGGGAAGACTACACCGGAGAGAACAGCCCTCTCTACAAATACCCAACTGACACTGGCAGCAATGCTTACCTCAGTGTGGAATATGCCATGAACTACTGGAAGAACAATGGGGCCCAGGCTGAGAAGCTTATCATTGGATTCCCTGCCTACGGCCACAGTTTCACCCTAAGAGATGCTTCCAACAATGGCATTGGTGCCCCCACTTCTGGCGCTGGTCCTGCTGGGCCCTATACCAGGGAGGCTGGGTTCTGGGCCTACTATGAGATCTGCACCTTCCTGAAAGATGGAGCCACTGAGGTATGGGATGACTCTCAGGACGTGCCCTATGCCTACAAGGGCACTGACTGGGTTGGCTATGACAATGTTAACAGCTTCAGAATCAAGGCTCAGTGGCTTAAGGAGAACAACTTTGGTGGTGCCATGGTCTGGGCCATTGACCTGGATGATTTCACAGGCACTTTCTGCAACCAGGGCAAGTTCCCCCTGATCAACACCTTGAAGGATGCTCTTGGCCTGAAGAGTGCAACCTGTAGCGCCTCCACTCAGACCAGTGAGCCCAGCAGCAATCCTGGAAATGAAAGTGGGAGTGGAAATGAAAGCAGCAGCTCTGAGGGTAGAGGATACTGTGCCGACAAAGCTGATGGCCTCTACCCAGTGGCGAATAACAGAAATGCCTTCTGGAACTGCGCAAATGGAATCACATACGAGCAGAATTGCCCAACCGGGCTTGTCTTTGACACCAGCTGTCACTGCTGCAACTGGGCA
>Muntiacus_gongshanensis
ATGGCAAAACTTATTCTCCTCACAGGTCTGGCCTTTCTGCTGAATTCTCAGCTAGGTTCTGCCTACCAGCTGATATGCTACTTCTCTAACTGGGCCCAGTACCGCCCAGGCCTGGGAAGCTTCAAGCCTGACAACATCGACCCCTGCCTCTGCACTCACCTGATCTACGCCTTTGCTGGGATGAGTAACAATGAGATCACCACCATTGAATGGAATGATGTGGCTCTCTACAGTTCTTTCAATGACCTGAAAAAAAAGAACAGCCAGCTGAAAATTCTCCTGGCCATTGGAGGCTGGAACTTTGGAACTGCCCCTTTCACTGCCATGGTTGCCACTCCGGAGAACCGTAAGACTTTCATTTCTTCAGTCGTCCAGTTCCTGCGCCAGTATGGATTTGACGGACTGGATTTTGACTGGGAATACCCTGGATCTCGTGGAAGCCCTTCTCAGGACAAGCATCTCTTCACTGTCTTGGTGCAGGAAACACGTGAAGCTTTTGAACAGGAAGCCAAGCAAACCAACAAGCCCAGGCTACTGGTCACTGCGGCAGTAGCTGCTGGCATCTCCAATATCCAGGCTGGCTATGAGATTCCCCAGCTATCCCAGTACCTGGACTTCATCCATGTCATGACCTATGACTTCCATGGCTCCTGGGAAGGCTACACCGGAGAGAACAGCCCTCTCTACAAATACCCAACTGACACTGGCAGCAATGCTTACCTCAATGTGGAATACGCCATGAACTACTGGAAGAACAATGGGGCCCCGGCTGAGAAGCTTATTGTTGGATTCCCTGCCTATGGACACAGTTTCACCCTAAGAGACCCTTCCAACAATGGCATTGGTGCCCCCACTTCTGGCGCTGGTCCTGCTGGGCCCTATACCAGGGAGGCTGGGTTCTGGGCTTACTATGAGATCTGCACCTTCCTGAAAGATGGAGCCACTGAGGTATGGGATGACTCTCAGAATGTGCCCTATGCCTACAAGGGCACTGAATGGGTTGGCTATGACAATGTTAACAGCTTCAGAATCAAGGCTCAGTGGCTTAAGGAGAACAACTTTGGAGGTGCCATGGTCTGGGCCATTGACCTGGATGATTTCACAGGCACTTTCTGCAACCAGGGCAAGTTCCCCCTGATCAACACCTTGAAGGATGCTCTTGGCCTGAAGAGTGCAACCTGTAGCACCTCCACTCAGACCACTGAGCCCAGCAGCAATCCTGGAAACGAAAGTGGGAGTGGAAATGAGAGCAGCAGCTCTGAGGGTAGAGGATACTGTGCCGACAAAGCTGATGGCCTCTACCCAGTGGCAAATAACAGAAATGCCTTCTGGAACTGCGCAAATGGAATCACATACGAGCAGAACTGCCCGACCGGGCTTGTCTTTGACACCAGCTGTCACTGCTGCAACTGGGCA
>Muntiacus_reevesi
ATGGCAAAACTTATTCTCCTCACAGGTCTGGCCTTTCTGCTGAATTCTCAGCTAGGTTCTGCCTACCAGCTGGTATGCTACTTCTCTAACTGGGCCCAGTACCGCCCAGGCCTGGGAAGCTTCAAGCCTGACAACATCGACCCCTGCCTCTGCACTCACCTGATCTACGCCTTTGCTGGGATGAGTAACAATGAGATCACCACCACTGAATGGAATGATGTGGCTCTCTACAGTTCTTTCAATGACCTGAAAAAAAAGAACAGCCAGCTGAAAATTCTCCTGGCCATTGGAGGCTGGAACTTTGGAATGGCCCCTTTCACTGCCATGGTTGCCACTCCAGAGAACCGTAAGACTTTCATTTCTTCAGTCGTCCAGTTCCTGCGCCAGTATGGATTTGACGGACTGGATTTTGACTGGGAATACCCTGGATCTCGTGGAAGCCCTTCTCAGGACAAGCATCTCTTCACTGTCTTGGTGCAGGAAACACGTGAAGCTTTTGAACAGGAAGCCAAGCAAACCAACAAGCCCAGGCTACTGGTCACTGCGGCAGTAGCTGCTGGCATCTCCAATATCCAGGCTGGCTATGAGATTCCCCAGCTATCCCAGTACCTGGACTTCATCCATGTCATGACCTATGACTTCCATGGCTCCTGGGAAGGCTACACCGGAGAGAACAGCCCTCTCTACAAATACCCAACTGACACTGGCAGCAATGCTTACCTCAATGTGGAATACGCCATGAACTACTGGAAGAACAATGGGGCCCCGGCTGAGAAGCTTATTGTTGGATTCCCTGCCTATGGACACAGTTTCACCCTAAGAGACCCTTCCAACAATGGCATTGGTGCCCCCACTTCTGGCGCTGGTCCTGCTGGGCCCTATACCAGGGAGGCTGGGTTCTGGGCTTACTATGAGATCTGCACCTTCCTGAAAGATGGAGCCACTGAGGTATGGGATGACTCTCAGAATGTGCCCTATGCCTACAAGGGCACTGAATGGGTTGGCTATGACAATGTTAACAGCTTCAGAATCAAGGCTCAGTGGCTTAAGGAGAACAACTTTGGAGGTGCCATGGTCTGGGCCATTGACCTGGATGATTTCACAGGCACTTTCTGCAACCAGGGCAAGTTCCCCCTGATCAACACCTTGAAGGATGCTCTTGGCCTGAAGAGTGCAACCTGTAGCACCTCCACTCAGACCACTGAGCCCAGCAGCAATCCTGGAAACGAAAGTGGGAGTGGAAATGAGAGCAGCAGCTCTGAGGGTAGAGGATACTGTGCCGACAAAGCTGATGGCCTCTACCCAGTGGCAAATAACAGAAATGCCTTCTGGAACTGCGCAAATGGAATCACATATGAGCAGAACTGCCCGACCGGGCTTGTCTTTGACACCAGCTGTCACTGCTGCAACTGGGCA
>Muntiacus_crinifrons
ATGGCAAAACTTATTCTCCTCACAGGTCTGGCCTTTCTGTTGAATTCTCAGCTAGGTTCTGCCTACCAGCTGGTATGCTACTTCTCTAACTGGGCCCAGTACCGCCCAGGCCTGGGAAGCTTCAAGCCTGACAACATCGACCCCTGCCTCTGCACTCACCTGATCTACGCCTTCGCTGGGATGAGTAACAATGAGATCACCACCATTGAATGGAATGATGTCGCTCTCTACAGTTCTTTCAATGACCTGAAAAAAAAGAACAGCCAGCTGAAAATTCTCCTGGCCATTGGAGGCTGGAACTTTGGAACTGCCCCTTTCACTGCCATGGTTGCCACTCCGGAGAACCGCAAGACTTTCATTTCTTCAGTCGTCCAGTTCCTGCGCCAGTATGGATTTGATGGGCTGGATTTTGACTGGGAATACCCTGGCTCTCGTGGAAGCCCTTCTCAGGACAAGCATCTCTTCACTGTCTTGGTGCAGGAAACACGTGAAGCTTTTGAACAGGAAGCTGAGCAAACCAACAAGCCCAGGCTGCTGGTCACTGCGGCAGTAGCTGCTGGCATCTCCAATATCCAGGCTGGCTATGAGATTCCCCAGCTATCCCAGTACCTGGACTTCATCCATGTCATGACCTATGACTTCCATGGCTCCTGGGAAGGCTACACCGGGGAGAACAGCCCTCTCTACAAATACCCAACTGACACTGGCAGCAATGCTTACCTCAATGTGGAATACGCCATGAACTACTGGAAGAACAATGGGGCCCCGGCTGAGAAGCTTATTGTTGGATTCCCTGCCTATGGACACAGTTTCACCCTAAGAGACCCTTCCAACAATGGCATTGGTGCCCCCACTTCTGGCGCTGGTCCTGCTGGGCCCTATACCAGGGAGGCTGGGTTCTGGGCTTACTATGAGATCTGCACCTTCCTGAAAGATGGAGCCACTGAGGTATGGGATGACTCTCAGAATGTGCCCTATGCCTACAAGGGCACTGAATGGGTTGGCTATGACAATGTTAACAGCTTCAGAATCAAGGCTCAGTGGCTTAAGGAGAACAACTTTGGAGGTGCCATGGTCTGGGCCATTGACCTGGATGATTTCACAGGCACTTTCTGCAACCAGGGCAAGTTCCCCCTGATCAACACCTTGAAGGATGCTCTTGGCCTGAAGAGTGCAACCTGTAGCACCTCCACTCAGACCACTGAGCCCAGCAGCAATCCTGGAAACGAAAGTGGGAGTGGAAATGAGAGCAGCAGCTCTGAGGGTAGAGGATACTGTGCCGACAAAGCTGATGGCCTCTACCCAGTGGCAAATAACAGAAATGCCTTCTGGAACTGTGCAAATGGAATCACATACGAGCAGAACTGCCCGACCGGGCTTGTCTTTGACACCAGCTGTCACTGCTGCAACTGGGCA
>Muntiacus_muntjak
ATGGCAAAACTTATTCTCCTCACAGGTCTGGCCTTTCTGCTGAATTCTCAGCTAGGTTCTGCCTACCAGCTGGTATGCTACTTCTCTAACTGGGCCCAGTACCGCCCAGGCCTGGGAAGCTTCAAGCCTGACAACATCGACCCCTGCCTCTGCACTCACCTGATCTATGCCTTTGCTGGGATGAGTAACAATGAGATCACCACCACTGAATGGAATGATGTGGCTCTCTACAGTTCTTTCAATGACCTGAAAAAAAAGAACAGCCAGCTGAAAATTCTCCTGGCCATTGGAGGCTGGAACTTTGGAACTGCCCCTTTCACTGACATGGTTGCCACTCCGGAGAACCGCAAGACTTTCATTTCTTCTGTCGTCCAGTTCCTGCGCCAGTATGGATTTGACGGGCTGGATTTTGATTGGGAATACCCTGGCTCTCGTGGAAGCCCTTATCAGGACAAGCATCTCTTCACTGTCTTGGTGCAGGAAACACGTGAAGCTTTTGAACAGGAAGCCAAGCAAACCAACAAGCCCAGGCTGCTGGTCACTGCGGCAGTAGCTGCTGGCATCTCCAGTATCCAGGCTGGCTATGAGATCCCCCAGCTATCCCAGTACCTGGACTTCATCCATGTCATGACCTACGACTTCCATGGCTCCTGGGAAGGCTACACCGGAGAGAACAGCCCTCTCTACAAATACCCAACTGACACTGGCAGCAATGCTTACCTCAATGTGGAATACGCCATGAACTACTGGAAGAACAATGGGGCCCCGGCTGAGAAGCTTATCGTTGGATTCCCTGCCTATGGACACAGTTTCACCCTAAGAGACGCTTCCAACAATGGCATTGGTGCCCCCACTTCTGGTGCTGGTCCTGCTGGGCCCTATACCAGGGAGGCTGGGTTCTGGGCCTACTATGAGATCTGCACCTTCCTGAAAGATGGAGCCACTGAGGTATGGGATGACTCTCAGGACGTGCCCTATGCCTACAAGGGCACTGAATGGGTTGGCTATGACAATGTTAACAGCTTCAGAATCAAGGCTCAGTGGCTTAAGGAGAACAACTTTGGAGGTGCCATGGTCTGGGCCATTGACCTGGATGATTTCACAGGCACTTTCTGCAACCAGGGCAAGTTCCCCCTGATCAACACCTTGAAGGATGCTCTTGGCCTGAAGAGTGCAACCTGTAGCACCTCCACTCAGACCACTGAGCCCAGCAGCAATCCTGGAAACGAAAGTGGGAGTGGAAATGAGAGCAGCAGCTCTGAGGGTAGAGGATACTGTGCCGACAAAGCTGATGGCCTCTACCCAGTGGCAAATAACAGAAATGCCTTCTGGAACTGCGCAAATGGAATCACATATGAGCAGAACTGCCCGACCGGGCTTGTCTTTGACACCAGCTGTCACTGCTGCAACTGGGCA
>Odocoileus_hemionus
ATGGCAAAACTTATTCTCCTCACAGGTCTGGCCTTTCTGCTGAATTCTCAGCTAGGTTCTGCCTACCAGCTGGTATGCTACTTCTCTAACTGGGCCCAGTACCGTCCAGGCCTGGGAAGCTTCAAGCCTGACAACATCGACCCCTGCCTCTGCACTCACCTGATCTATGCCTTCGCTGGGATGAGTAACAATGAGATCACCACCATTGAATGGAATGATGTGGCTCTCTACAGTTCTTTCAATGACCTGAAAAAAAAGAACAGCCAGCTGAAAATTCTCCTGGCCATTGGAGGCTGGAACTTTGGAACTGCCCCTTTCACTGCCATGGTTGCCACTCCAGAGAACCGCAAGACTTTCATTTCTTCAGTCATCCAGTTCCTGCGCCAGTATGGATTTGATGGGCTGGATTTTGATTGGGAGTACCCTGGCTCTCGTGGAAGCCCTTCTCAGGACAAGCATCTCTTCACTGTCTTGGTGCAGGAAACACGTGAAGCTTTTGAACAGGAAGCCAAGCAAACCAACAAGCCCAGGCTGCTGGTCACTGCAGCAGTAGCTGCTGGCATCTCCAATATCCAAGCTGGCTATGAGATTCCCCAGCTATCCCAGTACCTGGACCTTATCCATGTCATGACCTATGACTTCCATGGTTCCTGGGAAGGCTACACCGGAGAGAACAGCCCTCTCTACAAATACCCAACTGACACTGGCAGCAGTGCTTACCTCAATGTGGAATACGCCATGAACTACTGGAAGAACAATGGGGCCCCGGCTGAGAAGCTTATCGTTGGATTCCCTGCCTATGGACACAGTTTCACCCTAAGAGACGCTTCCAACAATGGCATCGGTGCCCCCACTTCTGGAGCTGGTCCTGCTGGGCCCTATACCAGGGAGGCTGGGTTCTGGGCCTACTATGAGATCTGCACCTTCCTGAAAGATGGAGCCACTGAGGTATGGGATGACTCTCAGGACGTGCCCTATGCCTACAAGGGCACTGAGTGGGTTGGCTATGACAATGTTAACAGCTTCAGAATCAAGGCTCAGTGGCTTAAGGAGAACAACTTTGGTGGTGCCATGGTCTGGGCCATTGACCTGGATGATTTCACAGGCACTTTCTGCAACCAGGGCAAGTTCCCCCTGATCAACACCTTGAAGGATGCTCTTGGCCTGAAGAGTGCAACCTGTAGCACCTCCACTCCAACCAGTGAGCCCAGCAGCAATCCTGGAAATGAAAGTGGGAGTGGAAATGAGAGCAGCAGCTCTGAGGGTAGAGGATACTGTGCCGACAAAGCTGATGGCCTCTACCCAGTGGCGAATAACAGAAATGCCTTCTGGAACTGCGCAAATGGAATCACATATGAGCAGAATTGCCCCACCGGGCTTGTCTTTGACACCAGCTGTCACTGCTGCAACTGGGCA
>Odocoileus_virginianus
ATGGCAAAGCTTATTCTCCTCACAGGTCTGGCCTTTCTGCTGAATTCTCAGCTAGGTTCTGCCTACCAGCTGGTATGCTACTTCTCTAACTGGGCCCAGTACCGTCCAGGCCTGGGAAGCTTCAAGCCTGACAACATCGACCCCTGCCTCTGCACTCACCTGATCTATGCCTTCGCTGGGATGAGTAACAATGAGATCACCACCATTGAATGGAATGATGTGGCTCTCTACAGTTCTTTCAATGACCTGAAAAAAAAGAACAGCCAGCTGAAAATTCTCCTGGCCATTGGAGGCTGGAACTTTGGAACTGCCCCTTTCACTGCCATGGTTGCCACTCCAGAGAACCGCAAGACTTTCATTTCTTCAGTCATCCAGTTCCTGCGCCAGTATGGATTTGATGGGCTGGATTTTGATTGGGAGTACCCTGGCTCTCGTGGAAGCCCTTCTCAGGACAAGCATCTCTTCACTGTCTTGGTGCAGGAAACACGTGAAGCTTTTGAACAGGAAGCCAAGCAAACCAACAAGCCCAGGCTGCTGGTCACTGCGGCAGTAGCTGCTGGCATCTCCAATATCCAAGCTGGCTATGAAATTCCCCAGCTATCCCAGTACCTGGACTTTATCCATGTCATGACCTATGACTTCCATGGTTCCTGGGAAGGCTACACCGGAGAGAACAGCCCTCTCTACAAATACCCAACTGACACTGGCAGCAATGCTTACCTCAATGTGGAATACGCCATGAACTACTGGAAGAACAATGGGGCCCCGGCTGAGAAGCTTATCGTTGGATTCCCTGCCTATGGACACAGTTTCACCCTAAGAGACGCTTCCAACAATGGCATCGGTGCCCCCACTTCTGGCGCTGGTCCTGCTGGGCCCTATACCAGGGAGGCTGGGTTCTGGGCCTACTATGAGATCTGCACCTTCCTGAAAGATGGAGCCACTGAGGTATGGGATGACTCTCAGGACGTGCCCTATGCCTACAAGGGCACTGAGTGGGTTGGCTATGACAATGTTAACAGCTTCAGAATCAAGGCTCAGTGGCTTAAGGAGAACAACTTTGGTGGTGCCATGGTCTGGGCCATTGACCTGGATGATTTCACAGGCACTTTCTGCAACCAGGGCAAGTTCCCCCTGATCAACACCTTGAAGGATGCTCTTGGCCTGAAGAGTGCAACCTGTAGCGCCTCCACTCCGACCAGTGAGCCCAGCAGCAATCCTGGAAATGAAAGTGGGAGTGGAAATGAGAGCAGCAGCTCTGAGGGTAGAGGATACTGTGCCGACAAAGCTGATGGCCTCTACCCAGTGGCGAATAACAGAAATGCCTTCTGGAACTGCGCAAATGGAATCACATACGAGCAGAATTGCCCCACCGGGCTTGTCTTTGACACCAGCTGTCACTGCTGCAACTGGGCA
>Rangifer_tarandus
ATGGCAAAGCTTATTCTCCTCACGGGTCTGGCCTTTCTGCTGAATTCTCAGCTAGGTTCTGCCTACCAGCTGGTATGCTACTTCTCTAACTGGGCCCAGTACCGTCCAGGCCTGGGAAGCTTCAAGCCTGACAACATCGACCCCTGCCTCTGCACTCACCTGATCTATGCCTTCGCTGGGATGAGTAACAATGAGATCACCACCATTGAATGGAATGATGTGGCTCTCTACAGTTCTTTCAATGACCTGAAAAAAAAGAACAGCCAGCTGAAAATTCTCCTGGCCATTGGAGGCTGGAACTTTGGAACTGCCCCTTTCACTGCCATGGTTGCCACTCCAGAGAACCGCAAGAATTTCATTTCTTCAGTCATCCAGTTCCTGCGCCAGTATGGATTTGATGGGCTGGATTTTGATTGGGAGTACCCTGGCTCTCGTGGAAGCCCTTCTCAGGACAAGCATCTCTTCACTGTCTTGGTGCAGGAAACACGTGAAGCTTTTGAACAGGAAGCCAAGCAAACCAACAAGCCCAGGCTGCTGGTCACTGCAGCAGTAGCTGCTGGCATCTCCAATATCCAAGCTGGCTATGAGATTCCCCAGCTATCCCAGTACCTGGACTTTATCCATGTCATGACCTATGACTTCCATGGTTCCTGGGAAGGCTACACCGGAGAGAACAGCCCTCTCTACAAATACCCAACTGACACTGGCAGCAATGCTTACCTCAATGTGGAATACGCCATGAACTACTGGAAGAACAATGGGGCCCCGGCTGAGAAGCTTATCGTTGGATTCCCTGCCTACGGACACAGTTTCACCCTAAGAGACGCTTCCAACAATGGCATCGGTGCCCCCACTTCTGGCGCTGGTCCTGCTGGGCCCTATACCAGGGAGGCTGGGTTCTGGGCCTACTATGAGATCTGCACCTTCCTGAAAGATGGAGCCACTGAGGTATGGGATGACTCTCAGGACGTGCCCTATGCCTACAAGGGCACTGAGTGGGTTGGCTATGACAATGTTAACAGCTTCAGAATCAAGGCTCAGTGGCTTAAGGAGAACAACTTTGGTGGTGCCATGGTCTGGGCCATTGACCTGGATGATTTCACAGGCACTTTCTGCAACCAGGGCAAGTTCCCCCTGATCAACACCTTGAAGGATGCTCTTGGCCTGAAGAGTGCAACCTGTAGCGCCTCCACTCCGACCAGTGAGCCCAGCAGCAATCCTGGAAATGAAAGTGGGAGTGGAAATGAGAGCAGCAGCTCTGAGGGTAGAGGATACTGTGCCGACAAAGCTGATGGCCTTTACCCAGTGGCGAATAACAGAAATGCCTTCTGGAACTGCGCAAATGGAATCACATACGAGCAGAATTGCCCGACCGGGCTTGTCTTTGACACCAGCTGTCACTGCTGCAACTGGGCA
>Hippotragus_equinus
ATGGCAAAGCTTATTCTCCTCACAGGTCTGGCCTTTCTGCTGAATGCTCAGCTAGGTTCTGCCTACCAGCTGGTATGCTACTTCTCTAACTGGGCCCAGTACCGTCCAGGCCTGGGAAGCTTCAAGCCTGACAACATCGACCCCTGCCTCTGCACTCACCTGATCTATGCCTTCGCTGGGATGAGTAACAGTGAGATCACCACCATTGAATGGAATGATGTGGCTCTCTACAGTTCTTTCAATGACCTGAAAAAAAAGAACAGCCAGCTGAAAATTCTCCTGGCCATTGGAGGCTGGAACTTTGGAACTGCCCCTTTCACTGCTATGGTTGCCACTCCAGAGAACCGCAAAACTTTCATTTCTTCAGTCATCAAATTCCTGCACCAGTATGGATTTGATGGGCTGGATTTTGATTGGGAGTATCCTGGCTCTCGTGGAAGCCCATCTCAGGACAAGCATCTCTTCACTGTCTTGGTGCAGGAAACACGTGAAGCTTTTGAACAGGAAGCCAAGCAAACCAACAAGCCCAGGCTGCTGGTCACCGCTGCAGTAGCTGCTGGCATCTCCAATATCCAGGCTGGCTATGAGATTCCCCAGCTATCCCAGTACCTGGACTTCATCCATGTCATGACCTATGACTTCCATGGCTCCTGGGAAGGCTACACCGGAGAGAACAGCCCTCTCTACAAATACCCAACTGACACTGGCAGTAATGCTTACCTCAATGTGGAATACGCCATGCACTACTGGAAGAGCAATGGGGCCCTGACTGAGAAGCTTATCGTTGGATTCCCTGCCTACGGACACAATTTCATCCTAAGAGACGCTTCCAGCAATGGCATTGGTGCCCCAACTTCTGGCGCTGGTTCTGCCGGGCCCTACACCAGGGAGGCTGGGTTCTGGGCCTACTATGAGATCTGCACCTTCCTGAAAGATGGAGCCACTGGGGCATGGGATGACTCTCAGAACGTGCCCTATGCCTACAAGGGTACTGAGTGGGTTGGTTATGACAATGTTAACAGCTTCAGAATCAAGGCTCAGTGGCTTAAGGAGAACAACTTTGGAGGTGCCATGGTCTGGGCCATTGACCTGGATGATTTCACAGGCACTTTCTGCAACCAGGGCAAGTTCCCCCTGATAAACACCTTGAAGGATGCTCTTGGCCTGAAGAGTGCAACCTGTAATGCCTCCACTCAGACCAGTGAGCCCAACAGCAGTCCTGGAAATGGAAGTGGGAGTGGAAATGAGAGCAGCAACTCTGAGGGTAGAGGATACTGTGCTGGCAAAGCCGATGGCCTCTACCCAGTGGCGGATAACAGAAATGCCTTCTGGAACTGCGCAAATGGAATCACATACAAGCAGAATTGCCCGACTGGGCTTGTCTTTGACACCAGCTGTCACTGCTGCAACTGGGCA
>Hippotragus_niger
ATGGCAAAGCTTATTCTCCTCACAGGTCTGGCCTTTCTGCTGAACGCTCAGCTAGGTTCTGCCTACCAGCTGGTATGCTACTTCTCTAACTGGGCCCAGTACCGTCCAGGCCTGGGAAGCTTCAAGCCTGACAACATCGACCCCTGCCTCTGCACTCACCTGATCTATGCCTTCGCTGGGATGAGTAACAGTGAGATCACCACCATTGAATGGAATGATGTGGCTCTCTACAGTTCTTTCAATAACCTGAAAAAAAAGAACAGGCAGCTGAAAATTCTCCTGGCCATTGGAGGCTGGAACTTTGGAACTGCCCCTTTCACTGCTATGGTTGCCACTCCAGAGAACCGCAAAACTTTCATTTCTTCAGTCATCAAATTCCTGCACCGGTATGGATTTGATGGGCTGGATTTTGATTGGGAGTATCCTGGCTCTCGTGGAAGCCCATCTCAGGACAAGCATCTCTTCACTGTCTTGGTGCAGGAAACACGTGAAGCTTTTGAACAGGAAGCCAAGCAAACCAACAAGCCCAGGCTGCTGGTCACCGCTGCAGTAGCTGCTGGCATCTCCAATATCCAGGCTGGCTATGAGATTCCCCAGCTATCCCAGTACCTGGACTTCATCCATGTCATGACCTATGACTTCCATGGCTCCTGGGAAGGCTACACCGGAGAGAACAGCCCTCTCTACAAATACCCAACTGACACTGGCAGTAATGCTTACCTCAATGTGGAATACGCCATGCACTACTGGAAGAGCAATGGGGCCCCGACTGAGAAGCTTATCGTTGGATTCCCTGCCTACGGACACAATTTCATCCTAAGAGACGCTTCCAGCAATGGCATTGGTGCCCCAACTTCTGGCGCTGGTTCTGCCGGGCCCTACACCAGGGAGGCTGGGTTCTGGGCCTACTATGAGATCTGCACCTTCCTGAAAGATGGAGCCACTGCGGCATGGGATGACTCTCAGAACGTGCCCTATGCCTACAAGGGTACTGAGTGGGTTGGTTATGACAATGTTAACAGCTTCAGAATCAAGGCTCAGTGGCTTAAGGAGAACAACTTTGGAGGTGCCATGGTCTGGGCCATTGACCTGGATGATTTCACAGGCACTTTCTGCAACCAGGGCAAGTTCCCCCTGATAAACACCTTGAAGGATGCTCTTGGCCTGAAGAGTGCAACCTGTAATGCCTCCACTCAGACCAGTGAGCCCAACAGCAGTCCTGGAAATGGAAGTGGGAGTGGAAATGAGAGCAGCAGCTCTGAGAGTAGAGGATACTGTGCTGGCAAAGCCGATGGTCTCTACCCAGTGGCGGATAACAGAAATGCCTTCTGGAACTGCGCAAATGGAATCACATACAAGCAGAATTGCCCGACTGGGCTTGTCTTTGACACCAGCTGTCACTGCTGCAACTGGGCA
>Ovis_ammon
ATGGCAAAACTTATTCTCCTCACAGGTCTGGCCTTTCTGCTGAATGTTCAGCTAGGTTCTGCCTACCAGCTAGTATGCTACTTCTCTAACTGGGCCCAGTACCGTCCAGGCCTGGGAAGCTTCAAGCCTGACAACATCGACCCCTGCCTCTGCACTCACCTGATCTATGCCTTCGCTGGGATGAGTAACAGTGAGATCACCACCATTGAATGGAATGATGTGGCTCTCTACAGTTCTTTCAACGACCTGAAAAAAAAGAACAGCCAGCTGAAAATTCTCCTGGCTATTGGAGGCTGGAACTTTGGAACTGCCCCTTTCACTGCTATGGTTGCCACTCCAGAGAACCGCAAAACTTTCATTTCTTCAGTCATCAAATTCCTGCACCAGTATGGATTTGATGGGCTGGATTTTGATTGGGAGTACCCTGGCTCTCGTGGAAGCCCATCTCAGGACAAGCATCTCTTCACTGTCTTGGTGCAGGAAACACGTGAAGCTTTTGAACAGGAAGCCAAGCAAACCAAAAAGCCCAGGCTGCTGGTCACCGCTGCAGTAGCTGCTGGCATTTCCAATATCCAGGCTGGCTATGAGATTCCCCAGCTATCCCAGTACCTGGACTTCATCCATGTCATGACCTATGACTTCCATGGCTCCTGGGAAGGCTACACTGGAGAGAACAGCCCTCTCTACAAATACCCAACTGACACTGGCAGTAATGCTTACCTCAATGTGGAATACGCCATGCACTACTGGAAGAGCAATGGGGCCCCGGTGGAGAAGCTCATCGTTGGATTCCCTGCCTACGGACACAATTTCATCCTAAGAGATGCTTCCAACAATGGCATTGGTGCCCCAACTTCTGGCGCTGGTCCTGCCGGGCCCTACACAAGGGAGGCTGGGTTCTGGGCCTACTACGAGATCTGCACCTTCCTGAGAGAAGGAGCCACTGCGGGATGGGATGACTCTCAGAACGTGCCCTATGCCTACAAGGGCACTGAGTGGGTTGGTTATGACAATGTTAACAGCTTCAGAATCAAGGCTCAGTGGCTTAAGGAGAACAAGTTTGGAGGTGCCATGGTCTGGGCCATTGACCTGGATGATTTCACAGGCACTTTCTGCAACCAGGGCAAGTTCCCCCTGATAAACACCTTGAAGGATGCTCTTGGCCTGAAGAGTGCAGCCTGTAACGCCTCCACTCAACCCAGTGAGCCCAACAGCAGTCCTGGAAATGGAAGTGGGAGTGGAAATGAGAGCAGCAGCTCTGAGAGTAGAGGGTACTGTGCTGGCAAAGCCGATGGCCTCTACCCAGTGGCGGATAACAGAAATGCCTTCTGGAACTGCGCAAATGGAATCACGTATGAGCAGAATTGCCCACCCGGGCTTGTCTTTGACACTAGCTGTCACTGCTGCAACTGGGCA
>Ovis_canadensis
ATGGCAAAACTTATTCTCCTCACAGGTCTGGCCTTTCTGCTGAATGTTCAGCTAGGTTCTGCCTACCAGCTAGTATGCTACTTCTCTAACTGGGCCCAGTACCGTCCAGGCCTGGGAAGCTTCAAGCCTGACAACATCGACCCCTGCCTCTGCACTCACCTGATCTATGCCTTCGCTGGGATGAGTAACAGTGAGATCACCACCATTGAATGGAATGATGTGGCTCTCTACAGTTCTTTCAACGACCTGAAAAAAAAGAACAGCCAGCTGAAAATTCTCCTGGCTATTGGAGGCTGGAACTTTGGAACTGCCCCTTTCACTGCTATGGTTGCCACTCCAGAGAACCGCAAAACTTTCATTTCTTCAGTCATCAAATTCCTGCACCAGTATGGATTTGATGGGCTGGATTTTGATTGGGAGTACCCTGGCTCTCGTGGAAGCCCATCTCAGGACAAGCATCTCTTCACTGTCTTGGTGCAGGAAACACGTGAAGCTTTTGAACAGGAAGCCAAGCAAACCAAAAAGCCCAGGCTGCTGGTCACCGCTGCAGTAGCTGCTGGCATCTCCAATATCCAGGCTGGCTATGAGATTCCCCAGCTATCCCAGTACCTGGACTTCATCCATGTCATGACCTATGACTTCCATGGCTCCTGGGAAGGCTACACTGGAGAGAACAGCCCTCTCTACAAATACCCAACTGACACTGGCAGCAATGCTTGCCTCAATGTGGAATACGCCATGCACTACTGGAAGAGCAATGGGGCCCCGGTGGAGAAGCTCATCGTTGGATTCCCTACCTATGGACACAATTTCATCCTAAGAGACGCTTCCAGCAATGGCATTGGTGCTCCAACTTCTGGCGCTGGTCCTGCCGGGCCCTATACCAGGGAGGCTGGGTTCTGGGCCTACTACGAGATCTGCACCTTCCTGAGAGAAGGAGCCACTGCGGGATGGGATGACTCTCAGAACGTGCCCTATGCCTACAAGGGCACTGAGTGGGTTGGTTATGACAATGTTAACAGCTTCAGAATCAAGGCTCAGTGGCTTAAGGAGAACAACTTTGGAGGTGCCATGGTCTGGGCCATTGACCTGGATGATTTCACAGGCACTTTCTGCAACCAGGGCAAATTCCCCTTGATAAACACCTTGAAGGATGCTCTTGGCCTGAAGAGTGCAGCCTGTAATGCCTCCACTCAGCCCAGTGAGCCCAACAGCAGTCCTGGAAATGGAAGTGGGAGTGGAAATGAGAGCAGCAGCTCTGAGAGTAGAGGGTACTGTGCTGGCAAAGCCGATGGCCTCTACCCAGTGGCGGATAACAGAAATGCCTTCTGGAACTGCGCAAATGGAATCACATATGAGCAGAATTGCCCAACCGGGCTTGTCTTTGACACTAGCTGTCACTGCTGCAACTGGGCA
>Ovis_nivicola
ATGGCAAAACTTATTCTCCTCACAGGTCTGGCCTTTCTGCTGAATGTTCAGCTAGGTTCTGCCTACCAGCTAGTATGCTACTTCTCTAACTGGGCCCAGTACCGTCCAGGCCTGGGAAGCTTCAAGCCTGACAACATCGACCCCTGCCTCTGCACTCACCTGATCTATGCCTTCGCTGGGATGAGTAACAGTGAGATCACCACCATTGAATGGAATGATGTGGCTCTCTACAGTTCTTTCAACGACCTGAAAAAAAAGAACAGCCAGCTGAAAATTCTCCTGGCTATTGGAGGCTGGAACTTTGGAACTGCCCCTTTCACTGCTATGGTTGCCACTCCAGAGAACCGCAAAACTTTCATTTCTTCAGTCATCAAATTCCTGCACCAGTATGGATTTGATGGGCTGGATTTTGATTGGGAGTACCCTGGCTCTCGTGGAAGCCCATCTCAGGACAAGCATCTCTTCACTGTCTTGGTGCAGGAAACACGTGAAGCTTTTGAACAGGAAGCCAAGCAAACCAAAAAGCCCAGGCTGCTGGTCACCGCTGCAGTAGCTGCTGGCATTTCCAATATCCAGGCTGGCTATGAGATTCCCCAGCTATCCCAGTACCTGGACTTCATCCATGTCATGACCTATGACTTCCATGGCTCCTGGGAAGGCTACACTGGAGAGAACAGCCCTCTCTACAAATACCCAACTGACACTGGCAGTAATGCTTACCTCAATGTGGAATACGCCATGCACTACTGGAAGAGCAATGGGGCCCcGGTGGAGAAGCTCATCGTTGGATTCCCTGCCTACGGACACAATTTCATCCTAAGAGACGCTTCCAACAATGGCATTGGTGCCCCAACTTCTGGCGCTGGTCCTGCCGGGCCCTACACCAGGGAGGCTGGGTTCTGGGCCTACTACGAGATCTGCACCTTCCTGAGAGAAGGAGCCACTGCGGGATGGGATGACTCTCAGAACGTGCCCTATGCCTACAAGGGCACTGAGTGGGTTGGTTATGACAATGTTAACAGCTTCAGAATCAAGGCTCAGTGGCTTAAGGAGAACAAGTTTGGAGGTGCCATGGTCTGGGCCATTGACCTGGATGATTTCACAGGCACTTTCTGCAACCAGGGCAAGTTCCCCCTGATAAACACCTTGAAGGATGCTCTTGGCCTGAAGAGTGCAGCCTGTAACGCCTCCACTCAACCCAGTGAGCCCAACAGCAGTCCTGGAAATGGAAGTGGGAGTGGAAATGAGAGCAGCAGCTCTGAGAGTAGAGGGTACTGTGCTGGCAAAGCCGATGGCCTCTACCCAGTGGCGGATAACAGAAATGCCTTCTGGAACTGCGCAAATGGAATCACATATGAGCAGAATTGCCCACCCGGGCTTGTCTTTGACACTAGCTGTCACTGCTGCAACTGGGCA
>Ovis_orientalis
ATGGCAAAACTTATTCTCCTCACAGGTCTGGCCTTTCTGCTGAATGTTCAGCTAGGTTCTGCCTACCAGCTAGTATGCTACTTCTCTAACTGGGCCCAGTACCGTCCAGGCCTGGGAAGCTTCAAGCCTGACAACATCGACCCCTGCCTCTGCACTCACCTGATCTATGCCTTCGCTGGGATGAGTAACAGTGAGATCACCACCATTGAATGGAATGATGTGGCTCTCTACAGTTCTTTCAACGACCTGAAAAAAAAGAACAGCCAGCTGAAAATTCTCCTGGCTATTGGAGGCTGGAACTTTGGAACTGCCCCTTTCACTGCTATGGTTGCCACTCCAGAGAACCGCAAAACTTTCATTTCTTCAGTCATCAAATTCCTGCACCAGTATGGATTTGATGGGCTGGATTTTGATTGGGAGTACCCTGGCTCTCGTGGAAGCCCATCTCAGGACAAGCATCTCTTCACTGTCTTGGTGCAGGAAACACGTGAAGCTTTTGAACAGGAAGCCAAGCAAACCAAAAAGCCCAGGTTGCTGGTCACCGCTGCAGTAGCTGCTGGCATCTCCAATATCCAGGCTGGCTATGAGATTCCCCAGCTATCCCAGTACCTGGACTTCATCCATGTCATGACCTATGACTTCCATGGCTCCTGGGAAGGCTACACTGGAGAGAACAGCCCTCTCTACAAATACCCAACTGACACTGGCAGTAATGCTTACCTCAATGTGGAATACGCCATGCACTACTGGAAGAGCAATGGGGCCCCGGTGGAGAAGCTCATCGTTGGATTCCCTACCTATGGACACAATTTCATCCTAAGAGACGCTTCCAACAATGGCATTGGTGCCCCAACTTCTGGCGCTGGTCCTGCCGGGCCCTACACCAGGGAGGCTGGGTTCTGGGCCTACTACGAGATCTGCACCTTCCTGAGAGAAGGAGCCACTGCGGGATGGGATGACTCTCAGAACGTGCCCTATGCCTACAAGGGCACTGAGTGGGTTGGTTATGACAATGTTAACAGCTTCAGAATCAAGGCTCAGTGGCTTAAGGAGAACAAGTTTGGAGGTGCCATGGTCTGGGCCATTGACCTGGATGATTTCACAGGCACTTTCTGCAACCAGGGCAAGTTCCCCCTGATAAACACCTTGAAGGATGCTCTTGGCCTGAAGAGTGCAGCCTGTAACGCCTCCACTCAACCCAGTGAGCCCAACAGCAGTCCTGGAAATGGAAGTGGGAGTGGAAATGAGAGCAGCAGCTCTGAGAGTAGAGGGTACTGTGCTGGCAAAGCCGATGGCCTCTACCCAGTGGCGGATAACAGAAATGCCTTCTGGAACTGCGCAAATGGAATCACATATGAGCAGAATTGCCCACCCGGGCTTGTCTTTGACACTAGCTGTCACTGCTGCAACTGGGCA
>Kobus_ellipsiprymnus
ATGGCAAAACTTATTCTCCTCACAGGTCTGGCCTTTCTGCTGAATGCTCAGCTAGGTTCTGCCTACCAGCTGGTATGCTACTTCTCTAACTGGGCCCAGTACCGTCCAGGCTTGGGAAGCTTCAAGCCTGACAACATCGACCCCTGCCTCTGCACTCACCTGATCTATGCTTTTGCTGGGATGAGTAACAGTGAGATCACCACCACTGAATGGAATGATGTGGCTCTCTACAGTTCTTTCAATGACCTGAAAAAAAAGAACAGCCAGCTGAAAATTCTCCTGGCCATTGGAGGCTGGAACTTTGGAACTGCCCCTTTCACTGCTATGGTTGCCACTCCGGAGAACCGCAAGACTTTCATTTCTTCAGTCATCAAATTCCTGCATCAGTATGGATTTGATGGGCTGGATTTTGATTGGGAGTACCCTGGCTCTCGTGGAAGCCCTTCTCAGGACAAGCATCTCTTCACTATCTTGGTGCAGGAAACACGTGAAGCTTTTGAACAGGAAGCCAAGCAAACCAACAATTCCAGGCTGCTGGTCACCGCTGCAGTAGCTGCTGGCATCTCCAATATCCAGGCTGGCTATGAGATTCCCCAGCTATCCCAGTACCTGGACTTCATCCATGTCATGACCTATGACTTCCATGGCTCCTGGGAAGGCTACACCGGAGAGAACAGCCCTCTGTACAAATACCCAACTGACACTGGCAGTAATGCCTACCTCAATGTGGAATATGCCATGCACTACTGGAAGAACAGTGGGGCCCCAGCTGAGAAGCTCATCGTTGGATTCCCTGCCTACGGACACAATTTCATCCTAAGAGATGCTTCCAACAATGGCATCAGTGCCCCAACTTCTGGCACTGGTCCTGCCGGGCCCTACACCAGGCAGGCTGGGTTCTGGGCCTACTATGAGATCTGCACCTTCCTGAAAGATGGAGCCACTGCGGCATGGGATGACTCTCAGAATGTGCCCTATGCCTACAAGAGCACTGAGTGGGTTGGTTATGACAATGTTAACAGCTTCAGAATCAAGGCTCAGTGGCTTAAGGAGAACAACTTTGGAGGTGCCATGGTCTGGGCCATTGACCTGGATGATTTCACAGGCACTTTCTGCAACCAGGGCAAGTTCCCTCTGATAAACACCTTGAAGGATGCTCTTGGCCTGAAGAGTGCAACCTGTAATGCCTCCACTCAGACCGGTGAGCCCAACGGCAGTCCTGGAAATGAAAGTGGGAGTGCAAATGAGAGCAGCAGCTCTGAGAGTAGAGGACACTGTGCTGGCAAAGCCGATGGCCTCTACCCAGTGGCGGGTAACAGAAATGCCTTCTGGAACTGCGTAAATGGAATCACATACAAGCAGAATTGCCCGACTGGGCTTGTCTTTGACACCAGCTGTCACTGCTGCAACTGGGCA
>Kobus_leche
ATGGCAAAACTTATTCTCCTCACAGGTCTGGCCTTTCTGCTGAATGCTCAGCTAGGTTCTGCCTACCAGCTGGTATGCTACTTCTCTAACTGGGCCCAGTACCGTCCAGGCTTGGGAAGCTTCAAGCCTGACAACATCGACCCCTGCCTCTGCACTCACCTGATCTATGCTTTTGCTGGGATGAGTAACAGTGAGATCACCACCACTGAATGGAATGATGTGGCTCTCTACAGTTCTTTCAATGACCTGAAAAAAAAGAACAGCCAGCTGAAAATTCTCCTGGCCATTGGAGGCTGGAACTTTGGAACTGCCCCTTTCACTGCTATGGTTGCCACTCCGGAGAACCGCAAGACTTTCATTTCTTCAGTCATCAAATTCCTGCATCAGTATGGATTTGACGGGCTGGATTTTGATTGGGAGTACCCTGGCTCTCGTGGAAGCCCTTCTCAGGACAGGCATCTCTTCACTCTCTTGGTGCAGGAAACACGTGAAGCTTTTGAACAGGAAGCCAAGCAAACCAACAATTCCAGGCTGCTGGTCACCGCTGCAGTAGCTGCTGGCATCTCCAATATCCAGGCTGGCTATGAGATTCCCCAGCTATCCCAGTACCTGGACTTCATCCATGTCATGACCTATGACTTCCATGGCTCCTGGGAAGGCTACACCGGAGAGAACAGCCCTCTGTACAAATACCCAACTGACACTGGCAGTAATGCCTACCTCAGTGTGGAATATGCCATGCACTACTGGAAGAACAGTGGGGCCCCAGCTGAGAAGCTCATCGTTGGATTCCCTGCCTACGGACACAATTTCATCCTAAGAGATGCTTCCAACAATGGCATCGGTGCCCCAACTTCTGGCACTGGTCCTGCCGGGCCCTACACCAGGCAGGCTGGGTTCTGGGCCTACTATGAGATCTGCACCTTCCTGAAAGATGGAGCCACTGCGGCATGGGATGACTCTCAGAACGTGCCCTATGCCTACAAGAGCACTGAGTGGGTTGGTTATGACAATGTTAACAGCTTCAGAATCAAGGCTCAGTGGCTTAAGGAGAACAACTTTGGAGGTGCCATGGTCTGGGCCATTGACCTGGATGATTTCACAGGCACTTTCTGCAACCAGGGCAAGTTCCCTCTGATAAACACCTTGAAGGATGCTCTTGGCCTGAAGAGTGCAACCTGTAACGCCTCCACTCAGACTGGTGAGCCCAACGGCAGTCCTGGAAATGAAAGTGGGAGTGCAAATCAGAGCAGCAGCTCTGACAGTAGAGGACACTGTGCTGGCAAAGCCGATGGCCTCTACCCAGTGGTGGGTAACAGAAATGCCTTCTGGAACTGCGTAAATGGAATCACATACAAGCAGAATTGCCCGACTGGGCTTGTCTTTGACACCAGCTGTCACTGCTGCAACTGGGCA
>Tragelaphus_imberbis
ATGGCAAAACTTATTCTCCTCACAGGTCTGGCCTTTCTGCTAAATGCTCAGCTAGGTTCTGCCTACCAGCTGATATGCTACTTCTCTAACTGGGCCCAGTACCGTCCAGGCCTGGGAAGCTTCAAGCCTGACAACATCGACCCCTGCCTCTGCACTCACCTGATCTATGCCTTCGCTGGCATGAGAAACAGTGAGATCACCACCATTGAATGGAATGATGTGGCCCTCTACAGTTCTTTCAATGACCTGAAAAAAAAGAACAGCCAGCTGAAAATTCTCCTGGCCATTGGAGGCTGGAACTTTGGAACTGCCCCTTTCACTGCTATGGTTGCCACTCCGGAGAACCGCAAGACTTTCATTTCTTCAGTCATCAAATTCCTACACCAGTATGGATTTGATGGACTGGATTTTGATTGGGAGTACCCTGGCTCTCGGGGAAGCCCTTCTCAGGACAAGCATCTCTTCACTGTCTTGGTGCAGGAAACACGTGAAGCTTTTGAACAAGAAGCCAAGCAAACCAACAAGCCCAGGCTGCTGGTCACCGCTGCAGTAGCTGCTGGCATCTCCAATATCCAGGCTGGCTATGAGATTCCCCAGCTATCCCAGTACCTGGACTTCATACATGTCATGACCTATGACTTCCATGGCTCCTGGGATGGCTACACCGGAGAGAACAGCCCTCTCTACAAGTACCCAACTGACACTGGCAGCAATGCTTACCTCAATGTGGAATACGCCATGAACTATTGGAAGAACAATGGGGCCCCAGCTGAGAAGCTCATCGTTGGATTCCCTGCCTACGGACACAATTTCATCCTAAGAGATGCTTCCAACAATGGTATCGGTGCCCCCACTTCTGGCGCTGGTCCTGCCGGGCCCTACACCAAGGAGGCTGGGTACTGGGCCTACTATGAGATCTGCACCTTCCTGAAAGATGGAGCCACTGAGGCATGGGATGACTCTCAGAACGTGCCCTATGCCTACAAGGGCACTGAGTGGGTTGGTTATGACAATGTTAACAGCTTCAGAATCAAGGCTCAGTGGCTTAAAGAGAACAACTTTGGAGGTGCCATGGTCTGGGCCATTGACCTGGATGATTTCACAGGCACCTTCTGCAACCAGGGCAAGTTCCCCTTGATAAACACTTTGAAGGATGCTCTTGGCCTGAAGAACGCAACCTGTAATGCCTCCACTCAGTCCAGTGAGCCCAACAGCAGTCCTGGAAACGAAAGTGGGAGTGGAAATGAGAGCAGCAGCTCTGAGGGTAGAGGATACTGTGCTGGCAAAGCCGATGGCCTCTACCCAGTGGCGGATAACAGAAATGCCTTCTGGAACTGCGTAAATGGAATCACACACAAGCAGAATTGCCCGACTGGGCTTGTCTTTGACACCAGCTGTCACTGCTGCAACTGGGCA
>Tragelaphus_buxtoni
ATGGCAAAACTTATTTTCCTCACAGGTCTGGCCTTTCTGCTGAATGCTCAGCTAGGTTCTGCCTACCAGCTGATATGCTACTTCTCTAACTGGGCCCAGTACCGTCCAGGCCTGGGAAGCTTCAAGCCTGACAGCATTGACCCCTGCCTCTGTACTCACCTGATCTATGCCTTCGCTGGGATGAGAAACAGTGAGATCACCACCATTGAATGGAATGATGTGGCCCTCTACAGTTCTTTCAATGACCTGAAAAAAAAGAACAGCCAGCTGAAAATTCTCCTGGCCATTGGAGGCTGGAACTTTGGAACTGCCCCTTTCACTGTTATGGTTGCCACTCCGGAGAACCGCAAGACTTTCATTTCTTCAGTCATCAAATTCCTACACCAGTATGGATTTGATGGACTGGATTTTGATTGGGAGTACCCTGGCTCTCGGGGAAGCCCTTCTCAGGACAAGCATCTCTTCACTGTCTTGGTGCAGGAAACACGTGAAGCTTTTGAACAAGAAGCCAAGCAAACCAACAAGCCCAGGCTGCTGGTCACCGCTGCAGTAGCTGCTGGCATCTCCAATATCCAGGCTGGCTATGAGATTCCCCAGCTATCCCAGTACCTGGACTTCATCCATGTCATGACCTATGACTTCCATGGCTCCTGGGACGGCTACACCGGAGAGAACAGCCCTCTCTACAAGTACCCAACTGACACTGGCAGCAATGCTTACCTCAATGTGGAATACGCCATGAACTACTGGAAGAACAATGGGGCCCCGGCTGAGAAGCTCATCGTTGGATTCCCTGCCTACGGACACAATTTCATCCTAAGAGATGCTTCCAACAATGGCATCGGTGCCCCCACTTCTGGCGCTGGTCCTGCCGGGCCCTACACCAAGGAGGCTGGGTACTGGGCCTACTATGAGATCTGCACCTTCCTGAAAGATGGAGCCACTGAGGCATGGGATGACTCTCAGAACGTGCCCTATGCCTACAAGGGCACTGAGTGGGTTGGTTATGACAATGTTAACAGCTTTAGAATCAAGGCTCAGTGGCTTAAAGAGAACAACTTTGGAGGTGCCATGGTCTGGGCCATTGACCTGGATGATTTCACAGGCACCTTCTGCAACCAGGGCAAGTTCCCCTTGATAAACACCTTGAAGGATGCTCTTGGCCTGAAGAACGCAACCTGTAACGCCTCCACTCAGTCCAGTGAGCCCAACAGCAGTCCTGGAAACGAAAGTGGGAGTGGAAATGAGAGCAGCAGCTCTGAGGGTAGAGGATACTGTGCTGGCAAAGCCGATGGCCTCTACCCAGTGGCGGATAACAGAAATGCCTTCTGGAACTGTGTAAATGGAATCACACACAAGCAGAATTGCCCGACTGGCCTTGTCTTTGACACCAGCTGTCACTGCTGCAACTGGGCA
>Neotragus_pygmaeus
ATGGCAAAACTTATTCTCCTCACAGGTCTGGCCTTTCTGCTGAATGCTCAGCTAGGTTCTGCCTACCAGCTGGTATGCTACTTCTCTAACTGGGCCCAGTACCGTCCAGGCCTGGGAAGCTTCAAGCCTGACAATATTGACCCCTGCCTCTGTACTCACCTGATCTATGCCTTCGCTGGGATGAGTAACAGTGAGATCACCACCACTGAATGGAATGATGTGGCTCTCTACAGTTCTTTCAATGACCTGAAAAAAAAGAACAGCCAGCTGAAAATTCTCCTGGCCATTGGAGGCTGGAACTTTGGAACTGCCCCTTTCACTGCTATGGTTGCCACTCCGGAGAACCGCAAGACTTTCATTTCTTCAGTCATCAAATTCCTGCACCAGTATGGATTTGATGGGCTGGATTTTGATTGGGAGTACCCTGGCTCTCGTGGAAGCCCTTCTCAGGACAAGCATCTCTTCACTGTCTTGGTGCAGGAAACACGTGAAGCTTTTGAACAGGAAGCCAAGCAAACCAACAAGCCCAGGCTGCTGGTCACTGCTGCAGTAGCTGCTGGCATCTCCAATATCCAGGCTGGCTATGAGATTCCCCAGCTATCCCAGTACCTGGACTTCATCCATGTCATGACCTATGACTTCCATGGCTCCTGGGAAGGCTACACCGGAGAGAACAGCCCTCTCTACAAATACCCAACTGACACTGGCAGTAATGCTTACCTCAATGTGGAATACGCCATCAACTACTGGAAGAGCAATGGGGCCCCAGCTGAGAAGCTCATCGTTGGATTCCCTGCCTACGGACACAATTTCATCCTAAGAGACGCTTCCAACAATGGCATCGGTGCCCCAACTTCTGGCGCTGGTCCTGCTGGGCCCTACACCAGGGAGGCTGGGTTCTGGGCCTACTATGAGATCTGCACCTTCCTGAAAGATGGAGCCACTGAGGCATGGGATGACTCTCAGAAAGTGCCCTATGCCTACAAGGGCACTGAGTGGGTTGGTTATGACAATGTTAACAGCTTCAGAATCAAGGCTCAGTGGCTTAAGGAGAACAACTTTGGAGGTGCCATGGTCTGGGCCATTGACCTGGATGATTTCACAGGCACTTTCTGCAACCAGGGCAAGTTCTCCCTGATAAACACCTTGAAGGATGCTCTTGGCCTGAAGAGTACAACCTGTAATGCCTCCACTCAGACCAGTGAGCCCAACAGCAGTCCTGGAAACAAAAGTGGGAGTGAAAATGAGAGCAGCAGCTCTGAGAGTAGAGGATACTGTGCTGGCAAAGCCGATGGCCTCTACCCAGTGGTGGATAACAGAAACGCCTTCTGGAACTGCGTACATGGAATCACATACGAGCAGAATTGCCCAACCGGGCTTGTCTTTGACACCAGCTGTCACTGCTGCAACTGGGGA
>Cephalophus_harveyi
ATGGCAAAACTTATTTTCCTCACAGGTCTGGCCTTTCTGCTGAATGCTCAGCTAGGTTCTGCCTACCAGCTGGTATGCTACTTCTCTAACTGGGCCCAGTACCGTCCAGGCCTGGGAAGCTTCAAGCCTGACAACATCGACCCCTGCCTCTGCACTCACCTGATCTATGCCTTCGCTGGGATGAGTAACAGTGAGATCACCACCACTGAATGGAATGATGTGGCTCTCTACAGTTCTTTCAATGACCTGAAAAAAAAGAACAGCCAGCTGAAAATTCTCCTGGCCATTGGAGGCTGGAACTTTGGAACTGCCCCTTTCACTGCTATGGTTGCCACTCCGGAGAACCGCAAGACTTTCATTTCTTCAGTCATCAAATTCCTGCGCCAGTATGGATTTGATGGGCTAGATTTTGATTGGGAGTACCCTGGCTCTAATGGAAGCCCTTCGCAGGACAAGCATCTCTTCACTGTCTTGGTGCAGGAAACACGTGAAGCTTTTGAACAGGAAGCCGAGCAAACCAACAAGCCCAGGCTGCTGGTCACCGCTGCAGTAGCTGCTGGCATCTCCAATATCCAGGCTGGCTATGAGATTCCCCAGCTATCCCAGTACCTGGACTTCATCCATGTCATGACCTATGACTTACATGGCTCCTGGGAAGGCTACACCGGAGAGAACAGCCCTCTGTACAAATACCCAACTGACACTGGCAGTAATGCTTACCTCAATGTGGAATATGCCATAAACTACTGGAAGAACAGTGGGGCCCCGGCTGAGAAGCTCATCGTTGGATTCCCTGCCTACGGACACAATTTCATCCTAAGAGATGCTTCCAACAATGGCATCGGTGCCCCAACTTCTGGTGCTGGTCCTGCCGGGCCCTACACCAGGGAGGCTGGGTTCTGGGCCTACTATGAGATCTGCACCTTCCTGAAAGATGGAGCCACTGAGGCATGGGATGACTCCCAGAAGGCGCCCTATGCCTACAAGGGCACTGAGTGGGTTGGTTATGACAATGTTAACAGCTTCAGAATCAAGGCTCAGTGGCTTAAGGAGAACAACTTTGGAGGTGCCATGGTCTGGGCCATTGACCTGGATGATTTCACAGGCACTTTCTGCAACCAGGGCAAGTTCCCCCTGATAAACACCTTGAAGGATGCTCTTGGCCTGAAGAGTGCAACCTGTAACACCCCTACTCAGACCAGTGAGCCCAACAGCAGTCCTGGAAATGAAAGTGGGAGTGGAAATGAGAGCAGCAGCCCTGAGAGTGGAGGATACTGTGCTGGCAAAGCCGATGGCCTCTACCCAGTGGCGGATAACAGAAATGCCTTCTGGAACTGCGCAAATGGAATCACATACGAGCAGAATTGCCCGACCGGGCTTGTCTTTGACACCAGCTGTCACTGCTGCAGCTGGACA
>Eudorcas_thomsonii
ATGGCAAAACTTATTCTTCTCACAGGTCTGGCCTTTCTGCTGAATGCTCAGCTAGGTTCTGCCTACCAGCTGGTATGCTACTTCTCTAACTGGGCCCAGTACCGTCCAGGCCTGGGAAGCTTCAAGCCTGACAACATCGACCCCTGCCTCTGCACTCACCTGATCTATGCCTTCGCTGGGATGAGTAACAGTGAGATCACCACCATTGAATGGAATGATGTGGCTCTCTACCGTTCTTTCAATGACCTGAAAAAAAAGAACAGCCAGCTGAAAATTCTCCTGGCCATTGGAGGCTGGAACTTTGGAACTGCCCCTTTCACTGCTATGGTTGCCACTCCGGAGAACCGCAAGACTTTCATTTCTTCAGTCATCAAATTCCTGCACCAGTATGGATTTGATGGGCTGGATTTTGATTGGGAGTACCCTGGCTCTCGTGGAAGCCCTTCTCAGGACAAGCATCTCTTCACTGTCTTGGTGCAGGAAACACGTGAAGCTTTTGAACAGGAAGCCAAGCAAACCAACAAGCCCAGGCTGCTGGTCACTGCTGCAGTAGCTGCTGGCATCTCCAATATCCAGGCTGGCTATGAGATTCCCCAGCTATCCCAGTACCTGGACTTCATCCATGTCATGACCTATGACTTCCATGGCTCCTGGGAAGGCTACACCGGAGAGAACAGCCCTCTCTACAAATACCCAACTGACACTGGCAGTAATGCTTACCTCAATGTGGAATATGCCATGAACTACTGGAAGAACAATGGGGCCCCGGCTGAGAAGCTCATCGTTGGATTCCCTGCCTATGGACACAATTTCATCCTAAGAGACGCTTCCAACAATGGCATCAGTGCCCCAACTTCTGGCGTTGGTCTTGCTGGGCCCTACACCAGGGATGCTGGGTTCTGGGCCTACTATGAGATCTGCACCTTCCTGAAAGATGGAGCCACTGAGGCATGGGATGACTCTCAGAAAGTGCCCTATGCCTACAAGGGCACTGAGTGGGTTGGTTATGACAATGTTAACAGCTTCAGAATCAAGGCTCAGTGGCTTAAGGAGAACAACTTTGGAGGTGCCATGGTCTGGGCCATTGACCTGGATGATTTCACAGGCACTTTCTGCGACCAGGGCAAGTTCCCCCTGATAAACACTTTGAAAGATGCTCTTGGCCTGAAGAGTGCAACCTGTAACGCCTCCACTCACACCAGGGAGCCCAACAGCAGTCCTGGAAAGGAAAGTGGGAGTGTAAATGAGAGCAGCAGCTCTGAGAGTAGAGGATACTGCGCTGGCAAAGCCGATGGCCTCTATCCAGTGGCAGATAACAGAAATGCCTTCTGGAACTGCGTAAATGGAATCACATACAAGCAGAATTGCCCAACCGGGCTTGTCTTTGACATTAGCTGTCACTGCTGCAACTGGGCA
>Hemitragus_hylocrius
ATGGCAAAACTTATTCTCCTCACAGGTCTGGCCTTTCTGCTGAATGTTCAGCTAGGTTCTGCCTACCAGCTAGTATGCTACTTCTCTAACTGGGCCCAGTACCGTCCAGGCCTGGGAAGCTTCAAGCCTGACAACATCGACCCCTGCCTCTGCACTCACCTGATCTATGCCTTCGCTGGGATGAGTAACAGTGAGATCACCACCATTGAATGGAATGATGTGGCTCTCTACAGTTCTTTCAAAGACCTGAAAAAAAAGAACAGCCAGCTGAAAATTCTCCTGGCTATTGGAGGCTGGAACTTTGGAACTGCCCCTTTCACTGCTATGGTTGCCACTCCAGAGAACCGCAAAACTTTCATTTCTTCAGTCATCAAATTCCTGCACCAGTATGGATTTGATGGGCTGGATTTTGATTGGGAGTACCCTGGCTCTCGTGGAAGCCCATCTCAGGACAAGCATCTCTTCACTGTCTTGGTGCAGGAAACACGTGAAGCTTTTGAACAGGAAGCCAAGCAAACCAAAAAGCCCAGGCTGCTGGTCACCGCTGCAGTAGCTGCTGGCATCTCCAATATCCAGGCTGGCTATGAGATTCCCCAGCTATCCCAGTACCTGGACTTCATCCATGTCATGACCTATGACTTCCATGGCTCCTGGGAAGGCTACACTGGAGAGAACAGCCCTCTCTACAAATACCCAACTGACACTGGCAGTAATGCTTACCTCAATGTGGAATACGCCATGCACTACTGGAAGAGCAATGGGGCCCCGGTGGAGAAGCTCATCGTTGGATTCCCTGCCTACGGACACAGTTTCATCCTAAGAGACACTTCCAACAATGGCATTGGTGCCCCAACTTCTGGCGCTGGTCCTGCCGGGCCCTACACCAGGGAGGCTGGGTTCTGGGCCTACTACGAGATCTGCACCTTCCTGAGAGAAGGAGCCACTGCGGGATGGGATGACTCTCAGAACGTGCCCTATGCCTACAAGGGCACTGAGTGGGTTGGTTATGACAATGTTAACAGCTTCAGAATCAAGGCTCAGTGGCTTAAGGAGAACAACTTTGGAGGTGCCATGGTCTGGGCCATTGACCTGGATGATTTCACAGGCACTTTCTGCAACCAGGGCAAATTCCCCCTGATAAACACCTTGAAGGATGCTCTTGGCCTGAAGAGTGCAGCCTGTAACACCTCCACTCAACCCAGTGAGCCCAACAGCAGTCCTGGAAATGGAAGTGGGAGTGGAAATGAGAGCAGCAGCTCTGAGAGTAGAGGGTACTGTGCTGGCAAAGCTGATGGCCTCTACCCAGTGGCGGATAACAGAAATGCCTTCTGGAACTGCGCAAATGGAATCACATATGAGCAGAATTGCCCAACCGGACTTGTCTTTGACGCTAGCTGTCACTGCTGCAACTGGGCA
>Bos_frontalis
ATGGCAAAACTTATTTTCCTCACAGGTGTGGCCTTTCTGCTGAATGCTCAGCTAGGTTCTGCCTACCAGCTGGTATGCTACTTCTCTAACTGGGCCCAGTACCGTCCAGGCCTGGGAAGCTTCAAGCCTGACAACATCGACCCCTGCCTCTGCACTCACCTGATCTATGCCTTCGCTGGGATGAGTAACAGTGAGATCACCACCACTGAATGGAATGATGTGGCTCTCTATAGTTCTTTCAATGACCTGAAAAAAAAGAACAGCCAGCTGAAAATTCTCCTGGCCATTGGAGGCTGGAACTTTGGAACTGCCCCTTTCACTGCTATGGTTGCCACTCCGGAGAACCGCAAGACTTTCATTTCTTCAGTCATCAAATTCCTACACCAGTATGGATTTGACGGACTGGATTTTGATTGGGAGTACCCTGGCTCTCGTGGAAGCCCTTCTCAGGACAAGCATCTCTTCACTGTCTTAGTGCAGGAAACACGTGAAGCTTTTGAACAGGAAGCCAAGCAAACCAACAAGCCCAGGCTGCTGGTCACCGCTGCAGTAGCTGCTGGCATCTCTAATATCCAGGCTGGCTATGAGATTCCCCAGCTATCCCAGTACCTGGACTTCATCCATGTCATGACCTATGACTTCCATGGCTCCTGGGAAGGCTACACAGGAGAGAACAGCCCTCTCTACAAATACCCAACTGACACTGGCAGCAATACTTACCTCAATGTGGAATACACCATGAACTACTGGAAGAAAAACGGGGCTCCAGCTGAGAAGCTCATCATTGGATTCCCTGCCTACGGACACAATTTCATCCTAAGAGACGCTTCCAACAATGGTATCGGTGCCCCCACTTCTGGAGCTGGTCCTGCCGGGCCCTACACCAGAGAGGCTGGGTTCTGGGCCTACTATGAGATCTGTGCCTTCCTGAAAGATGGAGCCACTGAGGCATGGGATGACTCTCAGAATGTGCCCTATGCCTACAAGGGCACTGAGTGGGTTGGTTATGACAATGTTAACAGCTTCAGAATCAAGGCTCAGTGGCTTAAGGAGAACAACTTTGGAGGTGCCATGGTCTGGGCCATTGACCTGGATGATTTCACAGGCACTTTCTGCAACCAGGGCAAGTTCCCCCTGATAAATACCTTGAAGGATGCTCTTGGCCTGAAGAGTGCAACCTGTAATGCCTCCACGCAGTCCAGTGAGCCCAACAGCAGTCCTGGAAACGAAAGTGGGAGTGGAAATAAGAGCAGCAGCTCTGAGGGTAGAGGATACTGTGCTGGCAAAGCCGATGGCCTCTACCCAGTGGCGGATAACAGAAATGCCTTCTGGAACTGCGTAAATGGAATCACATACAAGCAGAATTGCCTGACCGGGCTTGTCTTTGACACCAGCTGTCACTGCTGCAACTGGGCA
>Bos_mutus
ATGGCAAAACTTATTTTCCTCACAGGTCTGGCCTTTCTGCTGAATGCTCAGCTAGGTTCTGCCTACCAGCTGGTATGCTACTTCTCTAACTGGGCCCAGTACCGTCCAGGCCTGGGAAGCTTCAAGCCTGACAACATCGACCCCTGCCTCTGCACTCACCTGATCTATGCCTTCGCTGGGATGAGTAACAGTGAGATCACCACCATTGAATGGAATGATGTGGCTCTCTATAGTTCTTTCAATGACCTGAAAAAAAAGAACAGCCAGCTGAAAATTCTCCTGGCCATTGGAGGCTGGAACTTTGGAACTGCCCCTTTCACTGCTATGGTTGCCACTCCGGAGAACCGCAAGACTTTCATTTCTTCAGTCATCAAATTCCTACACCAGTATGGATTTGACGGGCTGGATTTTGATTGGGAGTACCCTGGCTCTCGTGGAAGCCCTTCTCAGGACAAGCATCTCTTCACTGTCTTAGTGCAGGAAACACGTGAAGCTTTTGAACAGGAAGCCAAGCAAACCAACAAGCCCAGGCTGCTGGTCACTGCTGCAGTAGCTGCTGGCATCTCTAATATCCAGGCTGGCTATGAGATTCCCCAGCTATCCCAGTACCTGGACTTCATCCATGTCATGACCTATGACTTCCATGGCTCCTGGGAAGGCTACACAGGAGAGAACAGCCCTCTCTACAAATACCCAACTGACACTGGCAGCAATACTTACCTCAATGTGGAATACGCCATGAACTACTGGAAGAAAAACGGGGCCCCGGCTGAGAAGCTCATCATTGGATTCCCTGCCTACGGACACAATTTCATCCTAAGAGACGCTTCCAACAATGGTATCGGTGCCCCCACTTCTGGAGCTGGTCCTGCCGGGCCCTACACCAGGGAGGCTGGGTTCTGGGCCTACTATGAGATCTGTGCCTTCCTGAAAGATGGAGCCACTGAGGCATGGGATGACTCTCAGAATGTGCCCTATGCCTACAAGGGCACTGAGTGGGTTGGTTATGACAATGTTAACAGCTTCAGAATCAAGGCTCAGTGGCTTAAGGAGAACAACTTTGGAGGTGCCATGGTCTGGGCCATTGACCTGGATGATTTCACAGGCACTTTCTGCAACCAGGGCAAGTTCCCCCTGATAAATACCTTGAAGGATGCCCTTGGCCTGAAGAGTGCAACCTGTAATGCCTCCACGCAGTCCAGTGAGCCCAACAGCAGTCCTGGAAATGAAAGTGGGAGTGGAAATAAGAGCAGCAGCTCCGAGGGTAGAGGATACTGTGCTGGCAAAGCCGATGGCCTCTACCCAGTGGCGGATAACAGAAATGCCTTCTGGAACTGCGTAAATGGAATCACATACAAGCAGAATTGCCTGACCGGGCTTGTCTTTGACACCAGCTGTCACTGCTGCAACTGGGCA
>Bos_indicus
ATGGCAAAACTTATTTTCCTCACAGGTCTGGCCTTTCTGCTGAATGCTCAGCTAGGTTCTGCCTACCAGCTGGTATGCTACTTCTCTAACTGGGCCCAGTACCGTCCAGGCCTGGGAAGCTTCAAGCCTGACAACATCGACCCCTGCCTCTGCACTCACCTGATCTATGCCTTCGCTGGGATGAGTAACAGTGAGATCACCACCATTGAATGGAATGATGTGGCTCTCTATAGTTCTTTCAATGACCTGAAAAAAAAGAACAGCCAGCTGAAAATTCTCCTGGCCATTGGAGGCTGGAACTTTGGAACTGCCCCTTTCACTGCTATGGTTGCCACTCCGGAGAACCGCAAGACTTTCATTTCTTCAGTCRTCAAATTCCTACACCAGTATGGATTTGACGGGCTGGATTTTGATTGGGAGTACCCTGGCTYTCGTGGAAGCCCTTCTCAGGACAAGCATCTCTTCACTGTCTTAGTGCAGGAAACACGTGAAGCTTTTGAACAGGAAGCCAAGCAAACCAACAAGCCCAGGCTGCTGGTCACCGCTGCAGTAGCTGCTGGCATCTCTAATATCCAGGCTGGCTATGAGATTCCCCAGCTATCCCAGTACCTGGACTTCATCCATGTCATGACCTATGACTTCCATGGCTCCTGGGAAGGCTACACAGGAGAGAACAGCCCTCTCTACAAATACCCAACTGACACTGGCAGCAATACTTACCTCAATGTGGAATACGCCATGAACTACTGGAAGAAAAATGGGGCCCCGGCTGAGAAGCTCATCATTGGATTCCCTGCCTACGGACACAATTTCATCCTAAGAGACGCTTCCAACAATGGTATCGGTGCCCCCACTTCTGGAGCTGGTCCTGCCGGGCCCTACACCAGGGAGGCTGGGTTCTGGGCCTACTATGAGATCTGTGCCTTCCTGAAAGATGGAGCCACTGAGGCATGGGATGACTCTCAGAATGTGCCCTATGCCTACAAGGGCACTGAGTGGGTTGGTTATGACAATGTTAACAGCTTCAGAATCAAGGCTCAGTGGCTTAAGGAGAACAACTTTGGAGGTGCCATGGTCTGGGCCATTGACCTGGATGATTTCACAGGCACTTTCTGCAACCAGGGCAAGTTCCCCCTGATAAATACCTTGAAGGATGCTCTTGGCCTGAAGAGTGCAACCTGTAATGCCTCCACGCAGTCCAGTGAGCCCAACAGCAGTCCTGGAAAYGAAAGTGGGAGTGGAAATAAGAGCAGCAGCTCCGAGGGTAGAGGMTACTGTGCTGGCAAAGCYGATGGCCTCTACCCAGTGGCGGATAACAGAAATGCCTTCTGGAACTGCGTAAATGGAATCACATACAARCAGAATTGCCTGACYGGGCTTGTCTTTGACACCAGCTGTCACTGCTGCAACTGGGCA
>Bubalus_bubalis
ATGGCAAAACTTATTTTCCTCACAGGTCTGGCCTTTCTGCTGAATGCTCAGCTAGGTTCTGCCTACCAGCTGGTATGCTACTTCTCTAACTGGGCCCAGTACCGTCCAGGCCTGGGAAGCTTCAAGCCTGACAACATCGACCCCTGCCTCTGCACTCACCTGATCTATGCCTTCGCTGGGATGAGTAACAGTGAGATCACCACCATTGAATGGAATGATGTGGCTCTCTACAGTTCTTTCAATGACCTGAAAAAAAAGAACAGCCAGCTGAAAATTCTCCTGGCCATTGGAGGCTGGAACTTTGGAACTGCCCCTTTCACTGCTATGGTTGCCACTCCAGAGAACCGCAAGACTTTCATTTCTTCAGTCATCAAATTCCTACACCAGTATGGATTTGACGGGCTGGATTTTGATTGGGAGTACCCTGGCTCTCGTGGAAGCCCTTCTCAGGACAAGCATCTCTTCACTGTCTTGGTGCAGGAAACACGTGAAGCTTTTGAACAGGAAGCCGAGCAAACCAAAAAGCCCAGGCTGCTGGTTACCGCTGCAGTAGCTGCTGGCATCTCCAATATCCAGGCTGGCTATGAGATTCCCCAGCTATCCCAGTACCTGGACTTCATCCATGTCATGACCTATGACTTCCATGGCTCCTGGGAAGGCTACACTGGAGAGAACAGCCCTCTCTACAAATATCCAACTGACACTGGCAGCAATACTTACCTCAATGTGGAATACGCCATGAACTACTGGAAGAACAATGGGGCCCCGGCTGAGAAGCTCATCGTTGGATTCCCTGCCTATGGACACAATTTCATCCTTAGAGACGCTTCCAACAATGGCATCGGTGCCCCTATTTCTGGTGCTGGTCCTGCCGGGCCCTACACTAGGGAGGCTGGGTTCTGGGCCTACTATGAGATCTGCACCTTCCTGAAAGATGGAGCCACTGAGGCATGGGATGATTCTCAGAACGTGCCCTATGCCTACAAGGGCACTGAGTGGGTTGGTTATGACAATGTTAACAGCTTTAGAATCAAGGCTCAGTGGCTTAAGGAGAACAACTTTGGAGGAGCCATGGTCTGGGCCATTGACCTGGATGATTTCACAGGCACTTTCTGCAACCAGGGCAAGTTCCCCCTGATAAATACCTTGAAAGATGCTCTTGGCCTGAAGAATGCAACCTGTAACGCCTCCACTCAGTCCAGTGAGCCCAACAGCAGTCCTGGAAAAGAAAGTGGGAGTGGAAATAAGAGCAGCAGCTCTGAGGGTAGAGGATACTGTGCTGGCAAAGCCGATGGCCTCTACCCAGTGGCGGATAACAGAAATGCCTTCTGGAACTGCGTAAATGGAATCACATACAAGCAAAATTGCCCAACCGGGCTTGTCTTTGACACCAGCTGTCACTGCTGCAACTGGGCA
>Bos_taurus
ATGGCAAAACTTATTTTCCTCACAGGTCTGGCCTTTCTGCTGAATGCTCAGCTAGGTTCTGCCTACCAGCTGGTATGCTACTTCTCTAACTGGGCCCAGTACCGTCCAGGCCTGGGAAGCTTCAAGCCTGACAACATCGACCCCTGCCTCTGCACTCACCTGATCTATGCCTTCGCTGGGATGAGTAACAGTGAGATCACCACCATTGAATGGAATGATGTGGCTCTCTATAGTTCTTTCAATGACCTGAAAAAAAAGAACAGCCAGCTGAAAATTCTCCTGGCCATTGGAGGCTGGAACTTTGGAACTGCCCCTTTCACTGCTATGGTTGCCACTCCGGAGAACCGCAAGACTTTCATTTCTTCAGTCATCAAATTCCTACACCAGTATGGATTTGACGGGCTGGATTTTGATTGGGAGTACCCTGGCTTTCGTGGAAGCCCTTCTCAGGACAAGCATCTCTTCACTGTCTTAGTGCAGGAAACACGTGAAGCTTTTGAACAGGAAGCCAAGCAAACCAACAAGCCCAGGCTGCTGGTCACCGCTGCAGTAGCTGCTGGCATCTCTAATATCCAGGCTGGCTATGAGATTCCCCAGCTATCCCAGTACCTGGACTTCATCCATGTCATGACCTATGACTTCCATGGCTCCTGGGAAGGCTACACAGGAGAGAACAGCCCTCTCTACAAATACCCAACTGACACTGGCAGCAATACTTACCTCAATGTGGAATACGCCATGAACTACTGGAAGAAAAATGGGGCCCCGGCTGAGAAGCTCATCATTGGATTCCCTGCCTACGGACACAATTTCATCCTAAGAGACGCTTCCAACAATGGTATCGGTGCCCCCACTTCTGGAGCTGGTCCTGCCGGGCCCTACACCAGGGAGGCTGGGTTCTGGGCCTACTATGAGATCTGTGCCTTCCTGAAAGATGGAGCCACTGAGGCATGGGATGACTCTCAGAATGTGCCCTATGCCTACAAGGGCACTGAGTGGGTTGGTTATGACAATGTTAACAGCTTCAGAATCAAGGCTCAGTGGCTTAAGGAGAACAACTTTGGAGGTGCCATGGTCTGGGCCATTGACCTGGATGATTTCACAGGCACTTTCTGCAACCAGGGCAAGTTCCCCCTGATAAATACCTTGAAGGATGCTCTTGGCCTGAAGAGTGCAACCTGTAATGCCTCCACGCAGTCCAGTGAGCCCAACAGCAGTCCTGGAAACGAAAGTGGGAGTGGAAATAAGAGCAGCAGCTCCGAGGGTAGAGGATACTGTGCTGGCAAAGCTGATGGCCTCTACCCAGTGGCGGATAACAGAAATGCCTTCTGGAACTGCGTAAATGGAATCACATACAAACAGAATTGCCTGACTGGGCTTGTCTTTGACACCAGCTGTCACTGCTGCAACTGGGCA
>Bison_bison
ATGGCAAAACTTATTTTCCTCACAGGTCTGGCCTTTCTGCTGAATGCTCAGCTAGGTTCTGCCTACCAGCTGGTATGCTACTTCTCTAACTGGGCCCAGTACCGTCCAGGCCTGGGAAGCTTCAAGCCTGACAACATCGACCCCTGCCTCTGCACTCACCTGATCTATGCCTTCGCTGGGATGAGTAACAGTGAGATCACCACCATTGAATGGAATGATGTGGCTCTCTATAGTTCTTTCAATGACCTGAAAAAAAAGAACAGCCAGCTGAAAATTCTCCTGGCCATTGGAGGCTGGAACTTTGGAACTGCCCCTTTCACTGCTATGGTTGCCACTCCAGAGAACCGCAAGACTTTCATTTCTTCAGTCATCAAATTCCTACACCAGTATGGATTTGACGGGCTGGATTTTGATTGGGAGTACCCTGGCTCTCGTGGAAGCCCTTCTCAGGACAAGCATCTCTTCACTGTCTTAGTGCAGGAAACACGTGAAGCTTTTGAACAGGAAGCCAAGCAAACCAACAAGCCCAGGCTGCTGGTCACCGCTGCAGTAGCTGCTGGCATCTCTAATATCCAGGCTGGCTATGAGATTCCCCAGCTATCCCAGTACCTGGACTTCATCCATGTCATGACCTATGACTTCCATGGCTCCTGGGAAGGCTACACAGGAGAGAACAGCCCTCTCTACAAATACCCAACTGACACTGGCAGCAATACTTACCTCAATGTGGAATACGCCATGAACTACTGGAAGAAAAACGGGGCCCCGGCTGAGAAGCTCATCATTGGATTCCCTGCCTACGGACACAATTTCATCCTAAGAGATGCTTCCAACAATGGTATCGGTGCCCCCACTTCTGGAGCTGGTCCTGCCGGGCCCTACACCAGGGAGGCTGGGTTCTGGGCCTACTATGAGATCTGTGCCTTCCTGAAAGATGGAGCCACTGAGGCATGGGATGACTCTCAGAATGTGCCCTATGCCTACAAGGGCACTGAGTGGGTTGGTTATGACAATGTTAACAGCTTCAGAATCAAGGCTCAGTGGCTTAAGGAGAACAACTTTGGAGGTGCCATGGTCTGGGCCATTGACCTGGATGATTTCACAGGCACTTTCTGCAACCAGGGCAAGTTCCCCCTGATAAATACCTTGAAGGATGCTCTTGGCCTGAAGAGTGCAACCTGTAATGCCTCCACGCAGTCCAGTGAGCCCAACAGCAGTCCTGGAAACGAAAGTGGGAGTGGAAATAAGAGCAGCAGCTCCGAGGGTAGAGGATACTGTGCTGGCAAAGCCGATGGCCTCTACCCAGTGGCGGATAACAGAAATGCCTTCTGGAACTGCGTAAATGGAATCACATACAAGCAGAATTGCCTGACCGGGCTTGTCTTTGACACCAGCTGTCACTGCTGCAACTGGGCA
>Capra_aegagrus
ATGGCAAAACTTATTCTCCTCACAGGTCTGGCCTTTCTGCTGAATGCTCAGCTAGGTGCTGCCTACCAGCTAGTATGCTACTTCTCTAACTGGGCCCAGTACCGTCCAGGCCTGGGAAGCTTCAAGCCTGACAACATCGACCCCTGCCTCTGCACTCACCTGATCTATGCCTTCGCTGGGATGAGTAACAGCGAGATCACCACCATTGAATGGAATGATGTGGCTCTCTACAGTTCTTTCAATGACCTGAAAAAAAAGAACAGCCAGCTGAAAATTCTCCTGGCTATTGGAGGCTGGAACTTTGGAACTGCCCCTTTCACTGCTATGGTTGCCACTCCAGAGAACCGCAAAACTTTCATTTCTTCAGTCATCAAATTCCTGCACCAGTATGGATTTGATGGGCTGGATTTTGATTGGGAGTACCCTGGCTCTCGTGGAAGCCCATCTCAGGACAAGCATCTCTTCACTGTCTTGGTGCAGGAAACACGTGAAGCTTTTGAACAGGAAGCCAAGCAAACCAAAAAGCCCAGGCTGCTGGTCACTGCTGCAGTAGCTGCTGGCATCTCCAATATCCAGGCTGGCTATGAGATTCCCCAGCTATCCCAGTACCTGGACTTCATCCATGTCATGACCTATGACTTCCATGGCTCCTGGGAAGGCTACACCGGAGAGAACAGCCCTCTCTACAAATACCCAACTGACACTGGCAGTAATGCTTACCTCAATGTGGAATACGCCATGCACTACTGGAAGAGCAATGGGGCCCCGGCGGAGAAGCTCATCGTTGGATTCCCTGCCTACGGACACAATTTCATCCTAAGAGACGCTTCCAACAATGGCATTGGTGCCCCAACTTCTGGCGCTGGTCCTGCCGGGCCCTACACCAGGGAGGCTGGGTTCTGGGCCTACTACGAGATCTGCACCTTCCTGAAAGAAGGAGCCACTGTGGCATGGGATGACTCTCAGAATGTGCCCTATGCCTACAAGGGCACTGAGTGGGTTGGTTATGACAATGTTAACAGCTTCAGAATCAAGGCTCAGTGGCTTAAGGAGAACAAGTTTGGAGGTGCCATGGTCTGGACCATTGACCTGGATGATTTCACAGGCACTTTCTGCAACCAGGGCAAATTCCCCCTGATAAACACCTTGAAGGATTCTCTTGGCCTGAAGAGTGCAGCCTGTAACGCCTCCACTCAGCCCAGTGAGCCCAACAGCAGTCCTGGAAATGGAAGTGGGAGTGGAAATGAGAGCAGCAGCTCTGAGAGTAGAGGGTACTGTGCTGGCAAAGCCGATGGCCTCTACCCAATGGCGGATAACAGAAATGCCTTCTGGAACTGCGCAAATGGAATCACATATGAGCAGAATTGCCCGACAGGGCTTGTCTTTGACACCAGCTGTCACTGCTGCAACTGGGCA
>Capra_sibirica
ATGGCAAACCTTATTCTCCTCACAGGTCTGGCCTTTCTGCTGAATGCTCAGCTAGGTGCTGCCTACCAGCTAGTATGCTACTTCTCTAACTGGGCCCAGTACCGTCCAGGCCTGGGAAGCTTCAAGCCTGACAACATCGACCCCTGCCTCTGCACTCACCTGATCTATGCCTTCGCTGGGATGAGTAACAGCGAGATCACCACCATTGAATGGAATGATGTGGCTCTCTACAGTTCTTTCAATGACCTGAAAAAAAAGAACAGCCAGCTGAAAATTCTCCTGGCTATTGGAGGCTGGAACTTTGGAACTGCCCCTTTCACTGCTATGGTTGCCACTCCAGAGAACCGCAAAACTTTCATTTCTTCAGTCATCAAATTCCTGCACCAGTATGGATTTGATGGGCTGGATTTTGATTGGGAGTACCCTGGCTCTCGTGGAAGCCCATCTCAGGACAAGCATCTCTTCACTGTCTTGGTGCAGGAAACACGTGAAGCTTTTGAACAGGAAGCCAAGCAAACCAAAAAGCCCAGGCTGCTGGTCACTGCTGCAGTAGCTGCTGGCATCTCCAATATCCAGGCTGGCTATGAGATTCCCCAGCTATCCCAGTACCTGGACTTCATCCATGTCATGACCTATGACTTCCATGGCTCCTGGGAAGGCTACACCGGAGAGAACAGCCCTCTCTACAAATACCCAACTGACACTGGCAGTAATGCTTACCTCAATGTGGAATACGCCATGCACTACTGGAAGAGCAATGGGGCCCCGGCGGAGAAGCTCATCGTTGGATTCCCTGCCTACGGACACAATTTCATCCTAAGAGACGCTTCCAACAATGGCATTGGTGCCCCAACTTCTGGCGCTGGTCCTGCCGGGCCCTACACCAGGGAGGCTGGGTTCTGGGCCTACTACGAGATCTGCACCTTCCTGAAAGAAGGAGCCACTGTGGCATGGGATGACTCTCAGAATGTGCCCTATGCCTACAAGGGCACTGAGTGGGTTGGTTATGACAATGTTAACAGCTTCAGAATCAAGGCTCAGTGGCTTAAGGAGAACAAGTTTGGAGGTGCCATGGTCTGGGCCATTGACCTGGATGATTTCACAGGCACTTTCTGCAACCAGGGCAAATTCCCCCTGATAAACACCTTGAAGGATTCTCTTGGCCTGAAGAGTGCAGCCTGTAACGCCTCCACTCAGCCCAGTGAGCCCAACAGCAGTCCTGGAAATGGAAGTGGGAGTGGAAATGAGAGCAGCAGCTCTGAGAGTAGAGGGTACTGTGCTGGCAAAGCCGATGGCCTCTACCCAGTGGCGGATAACAGAAATGCCTTCTGGAACTGCGCAAATGGAATCACATATGAGCAGAATTGCCCGACAGGGCTTGTCTTTGACACCAGCTGTCACTGCTGCAACTGGGCA
>Capra_ibex
ATGGCAAACCTTATTCTCCTCACAGGTCTGGCCTTTCTGCTGAATGCTCAGCTAGGTGCTGCCTACCAGCTAGTATGCTACTTCTCTAACTGGGCCCAGTACCGTCCAGGCCTGGGAAGCTTCAAGCCTGACAACATCGACCCCTGCCTCTGCACTCACCTGATCTATGCCTTCGCTGGGATGAGTAACAGCGAGATCACCACCATTGAATGGAATGATGTGGCTCTCTACAGTTCTTTCAATGACCTGAAAAAAAAGAACAGCCAGCTGAAAATTCTCCTGGCTATTGGAGGCTGGAACTTTGGAACTGCCCCTTTCACTGCTATGGTTGCCACTCCAGAGAACCGCAAAACTTTCATTTCTTCAGTCATCAAATTCCTGCACCAGTATGGATTTGATGGGCTGGATTTTGATTGGGAGTACCCTGGCTCTCGTGGAAGCCCATCTCAGGACAAGCATCTCTTCACTGTCTTGGTGCAGGAAACACGTGAAGCTTTTGAACAGGAAGCCAAGCAAACCAAAAAGCCCAGGCTGCTGGTCACTGCTGCAGTAGCTGCTGGCATCTCCAATATCCAGGCTGGCTATGAGATTCCCCAGCTATCCCAGTACCTGGACTTCATCCATGTCATGACCTATGACTTCCATGGCTCCTGGGAAGGCTACACCGGAGAGAACAGCCCTCTCTACAAATACCCAACTGACACTGGCAGTAATGCTTACCTCAATGTGGAATACGCCATGCACTACTGGAAGAGCAATGGGGCCCCGGCGGAGAAGCTCATCGTTGGATTCCCTGCCTACGGACACAATTTCATCCTAAGAGACGCTTCCAACAATGGCATTGGTGCCCCAACTTCTGGCGCTGGTCCTGCCGGGCCCTACACCAGGGAGGCTGGGTTCTGGGCCTACTACGAGATCTGCACCTTCCTGAAAGAAGGAGCCACTGTGGCATGGGATGACTCTCAGAATGTGCCCTATGCCTACAAGGGCACTGAGTGGGTTGGTTATGACAATGTTAACAGCTTCAGAATCAAGGCTCAGTGGCTTAAGGAGAACAAGTTTGGAGGTGCCATGGTCTGGGCCATTGACCTGGATGATTTCACAGGCACTTTCTGCAACCAGGGCAAATTCCCCCTGATAAACACCTTGAAGGATTCTCTTGGCCTGAAGAGTGCAGCCTGTAACGCCTCCACTCAGCCCAGTGAGCCCAACAGCAGTCCTGGAAATGGAAGTGGGAGTGGAAATGAGAGCAGCAGCTCTGAGAGTAGAGGGTACTGTGCTGGCAAAGCCGATGGCCTCTACCCAGTGGCGGATAACAGAAATGCCTTCTGGAACTGCGCAAATGGAATCACATATGAGCAGAATTGCCCGACAGGGCTTGTCTTTGACACCAGCTGTCACTGCTGCAACTGGGCA
>Capra_hircus
ATGGCAAAACTTATTCTCCTCACAGGTCTGGCCTTTCTGCTGAATGCTCAGCTAGGTGCTGCCTACCAGCTAGTATGCTACTTCTCTAACTGGGCCCAGTACCGTCCAGGCCTGGGAAGCTTCAAGCCTGACAACATCGACCCCTGCCTCTGCACTCACCTGATCTATGCCTTCGCTGGGATGAGTAACAGCGAGATCACCACCATTGAATGGAATGATGTGGCTCTCTACAGTTCTTTCAATGACCTGAAAAAAAAGAACAGCCAGCTGAAAATTCTCCTGGCTATTGGAGGCTGGAACTTTGGAACTGCCCCTTTCACTGCTATGGTTGCCACTCCAGAGAACCGCAAAACTTTCATTTCTTCAGTCATCAAATTCCTGCACCAGTATGGATTTGATGGGCTGGATTTTGATTGGGAGTACCCTGGCTCTCGTGGAAGCCCATCTCAGGACAAGCATCTCTTCACTGTCTTGGTGCAGGAAACACGTGAAGCTTTTGAACAGGAAGCCAAGCAAACCAAAAAGCCCAGGCTGCTGGTCACTGCTGCAGTAGCTGCTGGCATCTCCAATATCCAGGCTGGCTATGAGATTCCCCAGCTATCCCAGTACCTGGACTTCATCCATGTCATGACCTATGACTTCCATGGCTCCTGGGAAGGCTACACCGGAGAGAACAGCCCTCTCTACAAATACCCAACTGACACTGGCAGTAATGCTTACCTCAATGTGGAATACGCCATGCACTACTGGAAGAGCAATGGGGCCCCGGCGGAGAAGCTCATCGTTGGATTCCCTGCCTACGGACACAATTTCATCCTAAGAGACGCTTCCAACAATGGCATTGGTGCCCCAACTTCTGGCGCTGGTCCTGCCGGGCCCTACACCAGGGAGGCTGGGTTCTGGGCCTACTACGAGATCTGCACCTTCCTGAAAGAAGGAGCCACTGTGGCATGGGATGACTCTCAGAATGTGCCCTATGCCTACAAGGGCACTGAGTGGGTTGGTTATGACAATGTTAACAGCTTCAGAATCAAGGCTCAGTGGCTTAAGGAGAACAAGTTTGGAGGTGCCATGGTCTGGGCCATTGACCTGGATGATTTCACAGGCACTTTCTGCAACCAGGGCAAATTCCCCCTGATAAACACCTTGAAGGATTCTCTTGGCCTGAAGAGTGCAGCCTGTAACGCCTCCACTCAGCCCAGTGAGCCCAACAGCAGTCCTGGAAATGGAAGTGGGAGTGGAAATGAGAGCAGCAGCTCTGAGAGTAGAGGGTACTGTGCTGGCAAAGCCGATGGCCTCTACCCAATGGCGGATAACAGAAATGCCTTCTGGAACTGCGCAAATGGAATCACATATGAGCAGAATTGCCCGACAGGGCTTGTCTTTGACACCAGCTGTCACTGCTGCAACTGGGCA
>Beatragus_hunteri
ATGGCAAAAATTATTCTCCTCACAGGTCTGGCCTTTCTGCTGAATGCTCAGCTAGGTTCTGCCTACCAGCTGGTATGCTACTTCACTAACTGGGCACAGTACCGTCCAGGCCTGGGAAGCTTCAAGCCTGACAACATCGACCCCTGCCTCTGCACTCACCTGATCTATGCCTTCGCTGGGATGAGTAACAGTGAGATCACCACCATTGAATGGAATGATGTGGCTCTCTACAGTTCTTTCAATGACCTGAAAAAAAAGAACAGCCAGCTGAAAATTCTCCTGGCCATTGGAGGCTGGAACTTTGGAACTGCCCCTTTCACTGCTATGGTTGCCACTCCAGAGAACCGCAAAACTTTCATTTCTTCAGTCATCAAATTCCTGCACCAGTATGGATTTGATGGGCTGGATTTTGATTGGGAGTACCCAGGCTCTCGTGGAAGCCCATCTCAGGACAAGCATCTCTTCACTGTCTTGGTGCAGGAAACACGTGAAGCTTTTGAACAGGAAGCCAAGCAAACCAACAAGCCCAGGCTGCTGGTCACCGCTGCAGTAGCTGCTGGCATCTCCAATATCCAGGCTGGCTATGAGATTCCCCAGCTATCCCAGTACCTGGACTTCATCCATGTCATGACCTATGACTTCCATGGCTCCTGGGAAGGCTATACCGGAGAGAACAGCCCTCTCTACAAATACCCAACTGACACTGGCAGTAATGCTTACCTCAATGTGGAATACGCCATGCACTACTGGAAGAGCAATGGGGCCCCGGCTGAGAAGCTCATCGTTGGATTCCCTGCCTACGGACACAATTTCATCCTAAGAGACGCTTCCAACAATGGCATTGGTGCCCCAACTTCTGGCGCTGGTCCTGCCGGGCCCTACACCAGGCAGGCTGGGTTCTGGGCCTACTATGAGATCTGCACCTTCCTGAAAGATGGAGCCACTGCGGCATGGGATGACTCTCAGAACGTGCCCTATGCCTACAAGGGCACTGAGTGGGTTGGTTATGACAATGTTAACAGCTTCAGAATCAAGGCTCAGTGGCTTAAGGAGAACAACTTTGGAGGTGCCATGGTCTGGGCCATTGACCTGGATGATTTCACAGGCACTTTCTGCAACCAGGGCAAGTTCCCCCTGATAAACACCTTGAAGGATGCTCTTGGCCTGAAGAGTGCACCCTGTAATGCCTCCACTCAGACCAGTGAGCCCAACAGCAGTCCTGGAAATGGAAGTGGGAGTGGAAATGAGAGCAGCAGCTCTGAGAGTAGAGGATACTGTGTTGGCAAAGCCGATGGCCTCTACCCAGTGGCGGATAACAGAAATGCCTTCTGGAACTGCGTAAATGGAATCACATATGAGCAGAATTGCCCAACCGGGCTTGTCTTTGACACCAGCTGTCACTGCTGCAACTGGGCA
>Pseudois_nayaur
ATGGCAAAACTTATTCTCCTCACAGGTCTGGCCTTTCTGCTGAATGTTCAGCTAGGTTCTGCCTACCAGCTAGTATGCTACTTCTCTAACTGGGCCCAGTATCGTCCAGGCCTGGGAAGCTTCAAGCCTGACAACATCGACCCCTGCCTCTGCACTCACCTGATCTATGCCTTCGCTGGGATGAGTAACAGTGAGATCACCACCATTGAATGGAATGATGTGGCTCTCTACAGTTCTTTCAACGACCTGAAAAAAAAGAACAGCCAGCTGAAAATTCTCCTGGCCATTGGAGGCTGGAACTTTGGAACTGCCCCTTTCACTGCTATGGTTGCCACTCCAGAGAACCGCAAAACTTTCATTTCTTCAGTCATCAAATTCCTGCACCAGTATGGATTTGATGGGCTGGATTTTGATTGGGAGTACCCTGGCTCTCGTGGAAGCCCATCTCAGGACAAGCATCTCTTCACTGTCTTGGTGCAGGAAACACGTGAAGCTTTTGAACAGGAAGCCAAGCAAACCAGCAAGCCCAGGCTGCTGGTCACCGCTGCAGTAGCTGCTGGCATCTCCAATATCCAGGCTGGCTATGAGATTCCCCAGCTATCCCAGTACCTGGACTTCATCCATGTCATGACCTATGACTTCCATGGCTCCTGGGAAGGCTACACCGGAGAGAACAGCCCTCTCTACAAATACCCAACTGACACTGGCAGTAATGCTTACCTCAATGTGGAATACGCCATGCACTACTGGAAGAGCAATGGGGCCCCGGCGGAGAAGCTCATCGTTGGATTCCCTGCCTACGGACACAATTTCATCCTAAGAGACGCTTCCAACAATGGCATTGGTGCCCCAACTTCTGGCGCTGGTCCTGCCGGGCCCTACACCAGGGAGGCTGGGTTCTGGGCCTACTACGAGATCTGCACCTTCCTGAAAGAAGGAGCCACTGCGGCATGGGATGACTCTCAGAACGTGCCGTATGCCTACAAGGGCACTGAGTGGGTTGGTTATGACAATGTTAACAGCTTCAGAATCAAGGCTCAGTGGCTTAAGGAGAACAAGTTTGGAGGTGCCATGGTCTGGGCCATTGACCTGGATGATTTCACAGGCACTTTCTGCAACCAGGGCAAATTCCCCCTGATAAACACCTTGAAGGATGCTCTTGGCCTGAAGAGTGCAGCCTGTAACGCCTCCACTCAGCCCAGTGAGCCCAACAGCAGTCCTGGAAATGGAAGTGGGAGTGGAAATGAGAGCAGCAGCTCTGAGAGTAGAGGGTACTGTGCTGGCAAAGCCGATGGCCTCTACCCAGTGGCGGATAACAGAAATGCCTTCTGGAACTGCGCAAATGGAATCACATATGAGCAGAATTGCCCGACCGGGCTTGTCTTTGACACCAGCTGTCACTGCTGCAACTGGGCA
>Ourebia_ourebi
ATGGCAAAACTTATTCTTCTCACAGGTCTGGCCTTTCTGCTGAATGCTCAGCTAGGTTCTGCCTACCAGCTGGTATGCTACTTCTCTAACTGGGCCCAGTACCGTCCAGGCCTGGGAAGCTTCAAGCCTGACAACATCGACCCCTGCCTCTGCACTCACCTGATCTATGCCTTCGCTGGGATGAGTAACAGTGAGATCACCACCATTGAATGGAATGATGTGGCTCTCTACCGTTCTTTCAATGACCTGAAAAAAAAGAACAGCCAGCTGAAAATTCTCCTGGCCATTGGAGGCTGGAACCTTGGAACTGCCCCTTTCACTACTATGGTTGCCACTCTGGAGAACCGCAAGACTTTCATTTCTTCAGTCATCAAATTCCTGCACCAGTATGGATTTGATGGGCTGGATTTTGATTGGGAGTACCCTGGCTCTCGTGGAAGCCCTTCTCAGGACAAGCATCTCTTCACTGTCTTGGTGCAGGAAACACGTGAAGCTTTTGAACAGGAAGCCAAGCAAACCAACAAGCCCAGGCTGCTGGTCACTGCTGCAGTAGCTGCTGGCATCTCCAATATCCAGGCTGGCTATGAGATTCCCCAGCTATCCCAGTACCTGGACTTCATCCATGTCATGACCTATGACTTCCACGGCTCCTGGGAAGGCTACACTGGAGAGAACAGCCCTCTCTACAAATACCCAACTGACACTGGCAGTAATGCCTACCTCAATGTGGAATATGCCATGAACTACTGGAAGAACAATGGGGCCCCAGCTGAGAAGCTCATCGTTGGATTCCCTGCCTACGGACACAATTTCATCCTAAGAGACGCTTCCAACAATGGCATTGGTGCCCCAACTTCTGGCCCTGGTCCTGCCGGGCCCTACACCAGGAATGCTGGGTTCTGGGCCTACTATGAGATCTGCACCTTCCTGAAAGATGGAGCCACTGAGGCATGGGATGACTCTCAGAAAGTGCCCTATGCCTACAAGGGCACTGAGTGGGTTGGTTATGACAATGTTAACAGCTTCAGAATCAAGGCTCAGTGGCTTAAGGAGAACAACTTTGGAGGTGCCATGGTCTGGGCCATTGACCTGGATGATTTCACAGGCACTTTCTGCAACCAGGGCAAGTTCCCCCTGATAAACACCTTGAAGGATGCTCTTGGCCTGAAGAATGCAACCTGTAACGCCTCCACTCACACCAGGGAGCCCAACAGCAGTCCTGGAAAGGAAAGTGGGAGTGGAAATGAGAGCAGCAGCTCTGAGAGTAGAGGATACTGCGCTGGCAAAGCCAATGGTCTCTATCCAGTGGCAGATAACAGAAATGCCTTCTGGAACTGCGTAAATGGAATCACATATGAGCAGAATTGCCCGACCGGGCTTGTCTTTGACACCAGCTGTTCCTGCTGCAACTGGGCA
>Antidorcas_marsupialis
ATGGCAAAACTTATTCTTCTCACAGGTCTGGCCCTTCTGCTGAATGCTCAGCTAGATTCTGCCTACCAGCTGGTATGCTACTTCTCTAACTGGGCCCAGTACCGTCCAGGCCTGGGAAGCTTCAAGCCTGACAACATCGACCCCTGCCTCTGCACTCACCTGATCTATGCCTTCGCTGGGATGAGTAACAGTGAGATCACCACCATTGAATGGAATGATGTGGCTCTCTACCGTTCTTTCAATGACCTGAAAAAAAGGAACAGCCAGCTGAAAATTCTCCTGGCCATTGGAGGCTGGAACTTTGGAACTGCCCCTTTCACTGCTATGGTTGCCACTCCGGAGAACCGCAAGACTTTCATTTCTTCAGTCATCAAATTCCTGCACCAGTATGGATTTGATGGGCTGGATTTTGATTGGGAGTACCCTGGCTCTCGTGGAAGCCCTTCTCAGGACAAGCATCTCTTCACTGTCTTGGTGCAGGAAACACGTGAAGCTTTTGAACAGGAAGCCAAGCAAACCAACAAGCCCAGGCTGCTGGTCACTGCTGCAGTAGCTGCTGGCATCTCCAATATCCAAGCTGGCTATGAGATTCCCCAGCTATCCCAGTACCTGGACTTCATCCATGTCATGACCTATGACTTCCATGGCTCCTGGGAAGGCTACACCGGAGAGAACAGCCCTCTCTACAAATACCCAACTGACACTGGCAGTAATGCTTACCTCAATGTGGAATACGCCATGAACTACTGGAAGAACAATGGGGCCCCGGCTGAGAAGCTCATCGTTGGATTCCCTGCCTACGGACACAATTTCATCCTAAGAGACGCTTCCAACAATGGCATCAGTGCCCCAACTTCTGGCGCTGGTCCTGCCAGGCCCTATACCAGGGATGCTGGGTTCTGGGCCTACTATGAGATCTGCACCTTCCTGAAAGATGGAGCCACTGAGGCATGGGATGACTCTCAGAAAGTGCCCTATGCCTACAAGGGCAATGAGTGGGTTGGTTATGACAATGTTAACAGCTTCAGAATCAAGGCTCAGTGGCTTAAGGAGAACAACTTTGGAGGTGCCATGGTCTGGGCCATTGACCTGGATGATTTCAGAGGCACTTTCTGCAACCAGGGCAAGTTCCCCCTGATAAACACCTTGAAGGATGCTCTTGGCCTGAAGAGTGCAACCTGTAATGCCTCCACTCACACCAGGGAGCCCAACAGCAGTCCTGGAAAGGAAAGTGGGAGTGTAAATGAGAGCAGCAGCTCTGAGAGTAGAGGATACTGCGCTGGCAAAGCCGATGGCCTCTATCCAGTGGCAGATAACAGAAATGCCTTCTGGAACTGCGTAAATGGAATCACATATGAGCAGAACTGCCCAACCGGGCTTGTCTTTGACATCAGCTGTCACTGCTGCAACTGGGCA
>Addax_nasomaculatus
ATGGCAAAGCTTATTCTCCTCACAGGTCTGGCCTTTCTGCTGAATGCTCAGCTAGGTTCTGCCTACCAGTTGGTATGCTACTTCTCTAACTGGGCCCAGTACCGTCCAGGCCTGGGAAGCTTCAAGCCTGACAACATCGACCCCTGCCTCTGCACTCACCTGATCTATGCCTTCGCTGGGATGAGTAACAGTGAGATCACCACCATTGAATGGAATGATGTGGCTCTCTACAGTTCTTTCAATGACCTGAAAAAAAAGAACAGCCAGCTGAAAATTCTCCTGGCCATTGGAGGCTGGAACTTTGGAACTGCCCCTTTCACTGCTATGGTTGCCACTCCAGAGAACCGCAAAACTTTCATTTCTTCAGTCATCAAATTCCTGCACCAGTATGGATTTGATGGGCTGGATTTTGATTGGGAGTACCCTGGCTCTCGTGGAAGCCCATCTCAGGACAAGCATCTCTTCACTGTCTTGGTGCAGGAAACACGGGAAGCTTTTGAACAGGAAGCCAAGCAAACCAACAAGCCCAGGCTGCTGGTCACCGCTGCAGTAGCTGCTGGCATCTCCAATATCCAGGCTGGCTATGAGATTCCCCAGCTATCGCAGTACCTGGACTTCATCCATGTCATGACCTATGACTTCCATGGCTCCTGGGAAGGCTACACCGGAGAGAACAGCCCTCTCTACAAATACCCAACTGACACTGGAAGTAATGCTTACCTCAATGTGGAATACGCCATGCACTACTGGAAGAGCAATGGGGCCCCGGCTGAGAAGCTCATCGTTGGATTCCCTCCCTACGGACACAATTTCATCCTAAGAGACACTTCCAGCAATGGCATTGGTGCCCCAACTTCTGGCGCTGGTCCTGCCGGGCCCTACACCAGGGAGGCTGGGTTCTGGGCCTACTATGAGATCTGCACCTTCCTGAAAGATGGAGCCACTGCGGCATGGGATGACTCTCAGAACGTGCCCTATGCCTACAAGGGTACTGAGTGGGTTGGTTATGACAATGTTAACAGCTTCAGAATCAAGGCTCAGTGGCTTAAGGAGAACAACTTTGGAGGTGCCATGGTCTGGGCCATTGACCTGGATGATTTCACAGGCACTTTCTGCAACCAGGGCAAGTTCCCCCTGATAAACACCTTGAAGGATGCTCTTGGCCTGAAGAGTGCAACCTGTAATGCCTCCACTCAGACCAGTGAGCCCAACAGCAGTCCTGGAAATGGAAGTGGGAGTGGAAATGAGAGCAGCAGCTCTGAGAGTAGAGGATACTGTGCTGGCAAAGCCGATGGCCTCTACCCAGTGGCGGATAACAGAAATGCCTTCTGGAACTGCGCAAATGGAATCACATATGAGCAGAATTGCCCGACTGGGCTTGTCTTTGACACCAGCTGTCACTGCTGCAACTGGGCA
>Connochaetes_taurinus
ATGGCAAAACTTATTCTCCTCACAGGTCTGGCCTTTCTGCTGAATGCTCAGCTAGGTTCTGCCTACCAGCTGGTATGCTACTTCACTAACTGGGCACAGTACCGTCCAGGCCTGGGAAGCTTCAAGCCTGACAACATCGACCCCTGCCTCTGCACTCACCTGATCTATGCCTTCGCTGGAATGAGTAACAGTGAGATCACCACCATTGAATGGAATGATGTGGCTCTCTACAGTTCTTTCAATGACCTGAAAAAAAAGAACAGCCAGCTGAAAATTCTCCTGGCCATTGGAGGCTGGAACTTTGGAACTGCCCCTTTCACTGCTATGGTTGCCACTCCAGAGAACCGCAAAACTTTCATTTCTTCAGTCATCAAATTCCTGCACCAGTATGGATTTGATGGGCTGGATTTTGATTGGGAGTACCCTGGCTCTCGTGGAAGCCCATCTCAGGACAAGCATCTCTTCACTGTCTTGGTGCAGGAAACACGTGAAGCTTTTGAACAGGAAGCCAAGCAAACCAACAAGCCCAGGCTGCTGGTCACTGCTGCAGTAGCTGCTGGCATCTCCAATATCCAAGCTGGCTATGAGATTCCCCAGCTATCCCAGTACCTGGACTTCATCCATGTCATGACCTATGACTTCCATGGCTCCTGGGAAGGCTATACCGGAGAGAACAGCCCTCTCTACAAATACCCAACTGACACTGGCAGTAATGCTTACCTCAATGTGGAATACGCCATGCACTACTGGAAGAGCAATGGGGCCCCGGCTGAGAAGCTCATCGTTGGATTCCCTGCCTACGGACACAATTTCATCCTAAGAGACGCTTCCAACAATGGCATTGGTGCCCCAACTTCTGGCGCTGGTCCTGCCGGGCCCTACACCAGGCAGGCTGGGTTCTGGGCCTACTATGAGATCTGCACCTTCCTGAAAGATGGAGCCACTGCGGCATGGGATGACTCTCAGAACGTGCCCTATGCCTACAAGGGCACTGAGTGGGTTGGTTATGACAATGTTAACAGCTTCAGAATCAAGGCTCAGTGGCTTAAGGAGAACAACTTTGGAGGTGCCATGGTCTGGGCCATTGATCTGGATGATTTCACAGGCACTTTCTGCAACCAGGGCAAGTTCCCCCTGATAAACACCTTGAAGGACGCTCTTGGCCTGAAGAGTGCATCCTGTAATGCCTCCACTCAGACCAGTGAGCCCAACAGCAGTCCTGGAAATGGAAGTGGGAGTGGAAATGAGAGCAGCAGCTCTGAGAGTAGAGGATACTGTGCTGGCAAAGCCGATGGCCTCTACCCAGTGGCGGATAACAGAAATGCCTTTTGGAACTGCGTAAATGGAATCACATACGAGCAGAATTGCCCAACCGGGCTTGTCTTTGACACCAGCTGTCACTGCTGCAACTGGGCA
>Litocranius_walleri
ATGGCAAAACTTATTCTTCTCACAGGTCTGGCCTTTCTGCTGAATGCTCAGCTAGGTTCTGCCTACCAGCTGGTATGCTACTTCTCTAACTGGGCCCAGTACCGTCCAGGCCTGGGAAGCTTCAAGCCTGACAACATCGACCCCTGCCTCTGCACTCACCTGATCTATGCCTTTGCTGGGATGAGTAACAGTGAGATCACCACCATTGAATGGAATGATGTGGCTCTCTACCGTTCTTTCAATGACCTGAAAAAAAGGAACAGCCAGTTGAAAATTCTCCTGGCCATTGGAGGCTGGAACTTTGGAACTGCCCCTTTCACTGCTATGGTTGCCACTCCAGAGAACCGCAAGACTTTCATTTCTTCAGTCATCAGATTCCTGCACCAGTATGGATTTGATGGGCTGGATTTTGATTGGGAGTACCCTGGCTCTCGTGGAAGCCCTTCTCAGGACAAGCATCTCTTCACTGTCTTGGTGCAGGAAACACGTGAAGCTTTTGAACAGGAAGCCAAGCAAACCAACAAGCCCAGGCTGCTGGTCACTGCTGCAGTAGCTGCTGGCATCTCCAATATCCAGGCTGGCTATGAGATTCCCCAGCTATCCCAGTACCTGGACTTCATCCATGTCATGACCTATGACTTCCATGGCTCCTGGGAAGGCTACACCAGCGAGAACAGCCCTCTCTTCAAATACCCAACTGACACTGGCAGTAATGCTTTCCTCAATGTGGAATACGCCATGAACTACTGGAAGAACAATGGGGCCCCGGCTGAGAAGCTCATCGTTGGATTCCCTGCCTATGGACACAACTTCATCCTAAGAGACGCTTCCAGCAATGGCATCGGTGCCCCAACTTCTGGTGCTGGCCCTGCCGGGCCCTACACCAGGGATGCTGGGTTCTGGGCCTACTATGAGATCTGCACCTTCCTGAAAGATGGAGCCACTGAGGCATGGGATGACTCTCAGAAAGTGCCTTATGCCTACAAGGGCACTGAGTGGGTTGGCTATGACAATGTTAACAGCTTCAGAATCAAGGCTCAATGGCTTAAGGAGAACAACTTTGGAGGTGCCATGGTCTGGGCCATTGACCTGGATGATTTCATAGGCACTTTCTGCAACCAGGGCAAGTTCCCCCTGATAAACACCTTGAAGGATGCTCTTGGCCTGAAGAGTGCAACCTGTAACGCCTCCACTCACACCAGGGAGCCCAATAGCAGTCCTGGAAAGGAAAGTGGGAGTGTGAATGAGAGCAGCAGCTCTGAGAGAAGAGGATACTGCGCTGGCAAAGCCGATGGCCTCTATCCAGTGGCAGATAACAGAAATGCCTTCTGGAACTGCGTAAATGGAATCACATATGAGCAGAATTGCCCAACCAGGCTTGTCTTTGACACCAGCTGTCACTGCTGCAACTGGGCA
>Nanger_granti
ATGGCAAAACTTATTCTTCTCACAGGTCTGGCCTTTCTGCTGAATGCTCAGCTAGGTTCTGCCTACCAGCTGGTATGCTACTTCTCTAACTGGGCCCAGTACCGTCCAGGCCTGGGAAGCTTCAAGCCTGACAACATCGACCCCTGCCTCTGCACTCACCTGATCTATGCCTTCGCTGGGATGAGTAACAGTGAGATCACCACCATTGAATGGAATGATGTGGCTCTCTACCGTTCTTTCAATGACCTGAAAAAAAAGAACAGCCAGCTGAAAATTCTCCTGGCCATTGGAGGCTGGAACTTTGGAACTGCCCCTTTCACTGCTATGGTTGCCACTCCGGAGAACCGCAAGACTTTCATTTCTTCAGTCATCAAATTCCTGCACCAGTATGGATTTGATGGGCTGGATTTTGATTGGGAGTACCCTGGCTCTCGTGGAAGCCCTTCTCAGGACAAGCATCTCTTCACTGTCTTGGTGCAGGAAACACGTGAAGCTTTTGAACAGGAAGCCAAGCAAACCAACAAGCCCAGGCTGCTGGTCACTGCTGCAGTAGCTGCTGGCATCTCCAATATCCAGGCTGGCTATGAGATTCCCCAGCTATCCCAGTACCTGGACTTCATCCATGTCATGACCTATGACTTCCATGGCTCCTGGGAAGGCTACACCGGAGAGAACAGCCCTCTCTACAAATACCCAGCTGACACTGGCAGTGATGCTTACCTCAGTGTGGAATACGCCATGAACTACTGGAAGAACAATGGGGCCCCGGCTGAGAAGCTCATCGTTGGATTCCCTGCCTATGGACACAATTTCATCCTAAGAGACGCTTCCAACAATGGCATCAGTGCCCCAACTTCTGGCGCTGGTCCTGCCGGGCCCTACACCAGGGATGCTGGGTTCTGGGCCTACTATGAGATCTGCACCTTCCTGAAAGATGGAGCCACTGAGGCATGGGATGACTCTCAGAAAGTGCCCTATGCCTACAAGGGCACTGAGTGGGTTGGTTATGACAATGTTAACAGCTTCAGAATCAAGGCTCAGTGGCTTAAGGAGAACAACTTTGGAGGTGCCATGGTCTGGGCCATTGACCTGGATGATTTCACAGGCACTTTCTGCGACCAGGGCAAGTTCCCCCTGATAAACACTTTGAAGGATGCTCTTGGCCTGAAGAGTGCAACCTGTAACGCCTCCACTCACACCAGGGAGCCCAACAGCAGTCCTGGAAAGGAAAGTGGGAGTGTAAATGAGAGCAGCAGCTCTGAGAGTAGAGGATACTGCGCTGGCAAAGCCGATGGCCTCTATCCAGTGGCAGATAACAGAAATGCCTTCTGGAACTGCGTAAATGGAATCACATACAAGCAGAATTGCCCAACCGGGCTTGTCTTTGACACTAGCTGTCACTGCTGCAACTGGGCA
>Madoqua_kirkii
ATGGCAAAACTTATTCTTCTCACAGGTCTGGCCTTTCTGCTGAATGCTCAGCTAGGTTCTGCCTACCAGCTGGTATGCTACTTCTCTAACTGGGCCCAGTACCGTCCAGGCCTGGGAAGCTTCAAGCCTGACAACATCGACCCCTGTCTCTGCACTCACCTGATCTATGCCTTCGCTGGGATGAGTAACAGTGAGATCACCACCATGGAATGGAATGATGTGGCTCTCTACAGTTCTTTCAATGACCTGAAAAAAAAGAACAGCCAGCTAAAAATTCTCCTGGCCATTGGAGGCTGGAACTTTGGAACTGCCCCTTTCACTGCTATGGTTGCCACTCCGGAGAACCGCAAGACTTTCATTTCTTCAGTCATCAAATTCCTGCACCAGTATGGATTTGATGGGCTGGATTTTGATTGGGAGTACCCTGGCTCTCGTGGAAGCCCTTCTCAGGACAAGCATCTCTTCACTGTCTTGGTGCAGGAAACACATGCAGCTTTTGAACAGGAAGCCAAGCAAACCAACAAGCCCAGGCTGCTGGTCACTGCTGCAGTAGCTGCTGGCATCTCCAATATCCAGGCTGGCTATGAGATTCCCCAGCTATCCCAGTACCTGGACTTCATCCATGTCATGACCTATGACTTCCATGGCTCCTGGGAAGGCTACACCGGAGAGAACAGCCCTCTCTACAAATACCCAACTGACACTGGCAGTAATGCTTATCTCAATGTGGAATACGCCATGAACTACTGGAAGAACAATGGGGCCCCGGCTGAGAAGCTCATTGTTGGATTCCCTGCCTATGGACACAATTTCATCCTAAGAGATGCTTCCAACAATGGCATCGGTGCCCCAACTTCTGGCGCTGGTCCTGCTGGGCCCTACACCAGGGATGCTGGGTTCTGGGCCTACTATGAGATCTGCACCTTCCTGAAAGATGGAGCCACTGAGGCATGGGATGACTCTCAGAAAGTGCCCTATGCCTACAAGGGCACTGAGTGGGTTGGTTATGACAACGTTAACAGCTTCAGAATCAAGGCTCAGTGGCTTAAGGAGAACAACTTTGGAGGTGCCATGGTCTGGGCCATTGACCTGGATGATTTCACAGGCACTTTCTGCAACCAGGGCAAGTTCCCCCTGATAAACACCTTGAAGGATGCTCTTGGCCTGAAGAGTGCAACCTGTAACGCCTCCACTCACACCAGGGAGCCCAACAGCGGTCCTGGAAAGGAAAGCGGGAGTGGAAATGAGAGCAGCAACCCTGAGAGTAGAGGATACTGCGCTGGCACAGCCGATGGCCTCCAGCCAGTGGCAGATAACAGAAACGCCTTCTGGAACTGCGTAAACGGAATCGCATACAAGCAGAATTGCCCGACCGGGCTTGTCTTTGACACCAGCTGCCACTGCTGCAACTGGGCA
>Oreamnos_americanus
ATGGCAAAACTTATTCTCCTCACAGGTCTGGCCTTTCTGCTGAATGCTCAGCTAGGTTCTGCCTACCAGCTAGTATGCTACTTCTCTAACTGGGCCCAGTACCGTCCAGGCCTGGGAAGCTTCAAGCCTGACAACATCGACCCCTGTCTCTGCACTCACCTGATCTATGCCTTTGCTGGGATGAGTAACAGTGAGATCACCACCATTGAATGGAATGATGTGGCTCTCTACAGTTCTTTCAATGACCTGAAAAAAAGGAACAGCCAGCTGAAAATTCTCCTGGCCATTGGAGGCTGGAACTTTGGAACTGCCCCTTTCACTGCTATGGTTGCCACTCCAGAGAACCGCAAAACTTTCATTTCTTCAGTCATCAAATTCCTGCACCAGTATGGATTTGATGGGCTGGATTTTGATTGGGAGTACCCTGGCTCTCGTGGAAGCCCATCTCAGGACAAGCATCTCTTCACTGTCTTGGTGCAGGAAACACGTGAAGCTTTTGAACAGGAAGCCAAGCAAACCAACAAGTCCAGGCTGCTGGTCACTGCTGCGGTAGCTGCTGGCATCTCCAATATCCAGGCTGGCTATGAGATTCCCCAGCTATCCCAGTACCTGGACTTCATCCATGTCATGACCTATGACTTCCATGGCTCCTGGGAAGGCTACACCGGAGAGAACAGCCCTCTCTACAAATACCCAACTGACACTGGCAGTAATGCTTACCTCAATGTGGAATACGCCATGCACTACTGGAAGAGCAATGGGGCCCCGGCGGAGAAGCTCATCGTTGGATTCCCTGCTTACGGACACAATTTCATGCTAAGAGATGCTTCCAACAATGGCATTGGTGCCCCAACTTCTGGCGCTGGTCCTGCCGGGCCCTACACCAGGGAGGCTGGGTTCTGGGCCTACTATGAGATCTGCACCTTCCTGAGAGAAGGAGCCACTGCGGCATGGGATGACTCTCAGAACGTGCCCTATGCCTACAAGGGCACTGAGTGGGTTGGTTATGACAATGTTGACAGCTTCAGAATCAAGGCTCAGTGGCTTAAGGAGAACAACTTTGGAGGTGCCATGGTCTGGGCCATTGATCTGGATGATTTCACAGGCACTTTCTGCAACCAGGGCAAATTCCCCCTGATAAACACCTTGAAGGATGCTCTTGGCCTGAAGAGTGCAGCCTGTAACGCCTCCACTCAGCCCAGTGAGCCCAACAGCAGTCCTGGGAATGGAAGTGGGAGTGGAAATGAGAGCAGCAGCTCTGAGAGTAGAGGGTACTGTGCTGGCAAAGCCGATGGCCTCTACCCAGTGGCGAATAACAGAAATGCCTTCTGGAACTGCGCAAATGGAATCACATATGAGCAGAATTGCCCAACAGGGCTTGTCTTTGACACCAGCTGTCACTGCTGCAACTGGGCA
>Sylvicapra_grimmia
ATGGCAAAACTTATTCTCCTCACAGGTCTGGCCTTTATGCTGAATGCTCAGCTAGGTTCTGCCTACCAGCTGGTATGCTACTTCTCTAACTGGGCCCAGTACCGTCCAGGCCTGGGAAGCTTCAAGCCTGACAACATCGACCCCTGCCTCTGCACTCACCTGATCTATGCCTTCGCTGGGATGAGTAACAATGAGATCACCACCACTGAATGGAATGATGTGGCTCTCTACAGTTCTTTCAATGACCTGAAAAAAAAGAACAGCCAGCTGAAAATTCTCCTGGCCATTGGAGGCTGGAACTTTGGAACTGCCCCTTTCACTGCTATGGTTGCCACTCTGGAGAACCGCAAGACTTTCATTTCTTCAGTCATCAAATTCCTGCGCCAGTATGGATTTGATGGGCTGGATTTTGATTGGGAGTACCCTGGCTCTAATGGAAGCCCTTCACAGGACAAGCATCTCTTCACTGTCTTGGTGCAGGAAACACGTGAAGCTTTTGAACAGGAAGCCGAGCAAACCAACAAGCCCAGGCTGCTGGTCACCGCTGCAGTAGCTGCTGGCATCTCCAATATCCAGGCTGGCTATGAGATTCCCCAGCTATCCCAGTACCTGGACTTCATCCATGTCATGACCTATGACTTACATGGCTCCTGGGAAGGCTACACTGGAGAGAACAGCCCTCTCTACAAATACCCAACTGACACTGGCAGTAATGCTTACCTCAATGTGGAATACGCCATGAACTACTGGAAGAACAATGGGGCCCCGGCTGAGAAGCTCATCGTTGGATTCCCTGCCTACGGACACAGTTTCATCCTAAGAGACGCTTCCAACAATGGCATCGGTGCCCCAACTTCTGGCGCTGGTCCTGCCGGGCCCTACACCAGGGAGGCTGGGTTCTGGGCCTACTATGAGATCTGCACCTTTCTGAAAGATGGAGCCACTGAGGCATGGGATGACTCCCAAAATGTGCCCTATGCCTACAAGGGCACCGAGTGGGTTGGTTATGACAATGTTAACAGCTTCAGAATCAAGGCTCAGTGGCTTAAGGAGAACAACTTTGGAGGTGCCATGGTCTGGGCCATTGACCTGGATGATTTCACAGGCACTTTCTGCAACCAGGGCAAGTTCCCCCTGATAAACACCTTGAAGGATGCTCTTGGCCTGAAGAGTGCAACCTGTAACACCTCCACTCAGACCAGTGAGCCCAACAGCAGTCCTGGAAACGAAAGTGGGAGTGGAAATGAGAGCAGCAGCCCTGAGAGTGGAGGATACTGTGCTGGCAAAGCCGACGGCCTCTACCCAGTGGCGGATAACAGAAATGCCTTCTGGAACTGCGCAAATGGAATCACATACGAGCAGAATTGCCCGACCGGGCTTGTCTTTGACACCAGCTGTCACTGCTGCAACTGGGCA
>Ovis_aries
ATGGCAAAACTTATTCTCCTCACAGGTCTGGCCTTTCTGCTGAATGTTCAGCTAGGTTCTGCCTACCAGCTAGTATGCTACTTCTCTAACTGGGCCCAGTACCGTCCAGGCCTGGGAAGCTTCAAGCCTGACAACATCGACCCCTGCCTCTGCACTCACCTGATCTATGCCTTCGCTGGGATGAGTAACAGTGAGATCACCACCATTGAATGGAATGATGTGGCTCTCTACAGTTCTTTCAACGACCTGAAAAAAATGAACAGCCAGCTGAAAATTCTCCTGGCTATTGGAGGCTGGAACTTTGGAACTGCCCCTTTCACTGCTATGGTTGCCACTCCAGAGAACCGCAAAACTTTCATTTCTTCAGTCATCAAATTCCTGCACCAGTATGGATTTGATGGGCTGGATTTTGATTGGGAGTACCCTGGCTCTCGTGGAAGCCCATCTCAGGACAAGCATCTCTTCACTGTCTTGGTGCAGGAAACACGTGAAGCTTTTGAACAGGAAGCCAAGCAAACCAAAAAGCCCAGGCTGCTGGTCACCGCTGCAGTAGCTGCTGGCATCTCCAATATCCAGGCTGGCTATGAGATTCCCCAGCTATCCCAGTACCTGGACTTCATCCATGTCATGACCTATGACTTCCATGGCTCCTGGGAAGGCTACACTGGAGAGAACAGCCCTCTCTACAAATACCCAACTGACACTGGCAGTAATGCTTACCTCAATGTGGAATACGCCATGCACTACTGGAAGAGCAATGGGGCCCCGGTGGAGAAGCTCATCGTTGGATTCCCTGCCTACGGACACAATTTCATCCTAAGAGACGCTTCCAACAATGGCATTGGTGCCCCAACTTCTGGCGCTGGTCCTGCCGGGCCCTACACCAGGGAGGCTGGGTTCTGGGCCTACTACGAGATCTGCACCTTCCTGAGAGAAGGAGCCACTGCGGGATGGGATGACTCTCAGAACGTGCCCTATGCCTACAAGGGCACTGAGTGGGTTGGTTATGACAATGTTAACAGCTTCAGAATCAAGGCTCAGTGGCTTAAGGAGAACAAGTTTGGAGGTGCCATGGTCTGGGCCATTGACCTGGATGATTTCACAGGCACTTTCTGCAACCAGGGCAAGTTCCCCCTGATAAACACCTTGAAGGATGCTCTTGGCCTGAAGAGTGCAGCCTGTAACGCCTCCACTCAACCCAGTGAGCCCAACAGCAGTCCTGGAAATGGAAGTGGGAGTGGAAATGAGAGCAGCAGCTCTGAGAGTAGAGGGTACTGTGCTGGCAAAGCCGATGGCCTCTACCCAGTGGCGGATAACAGAAATGCCTTCTGGAACTGCGCAAATGGAATCACATATGAGCAGAATTGCCCACCCGGGCTTGTCTTTGACACTAGCTGTCACTGCTGCAACTGGGCA
>Syncerus_caffer
ATGGCAAAACTTATTTTCCTCACAGGTCTGGTCTTTCTGCTGAATGCTCAGCTAGGTTCTGCCTACCAGCTGGTATGCTACTTCTCTAACTGGGCCCAGTACCGTCCAGGCCTGGGAAGCTTCAAGCCTGACAACATCGACCCCTGCCTCTGCACTCACCTGATCTATGCCTTCGCTGGGATGAGTAACAGTGAGATCACCACCATTGAATGGAATGATGTGGCTCTCTACAGTTCTTTCAATGACCTGAAAAAAAAGAACAGCCAGCTGAAAATTCTCCTGGCCATTGGAGGCTGGAACTTTGGAACTGCCCTTTTCACTGCTATGGTTGCCACTCCGGAGAACCGAAAGACTTTCATTTCTTCAGTCATCAAATTCCTACACCAGTATGGATTTGACGGGCTGGATTTTGATTGGGAGTACCCTGGCTCTCGTGGAAGCCCTTCTCAGGACAAGCATCTCTTCACTGTCTTGGTGCAGGAAACACGTGAAGCTTTTGAACAGGAAGCCAAGCAAACCAAAAAGCCCAGGCTGCTGGTCACCGCTGCAGTATCTGCTGGCATCTCCAGTATCCAGGCTGGCTATGAGATTCCCCAGCTATCCCAGTACCTGGACTTCATCCATGTCATGACCTATGACTTCCATGGCTCCTGGGAAGGCTACACCGGAGAGAACAGCCCTCTCTACAAATACCCAACTGACACTGGCAGCAATACTTACCTCAATGTGGAATACGCCATGAACTACTGGAAGAACAATGGGGCCCCGGCTGAGAAGCTCATCGTTGGATTCCCTGCCTACGGACACAATTTCATCCTAAGGGACGCTTCCAACAATGGCATCGGTGCCCCTATTTCTGGTGCTGGTCCTGCCGGGCCCTACACCAGGGAGGCTGGGTTCTGGGCCTACTATGAGATCTGCACCTTCCTGAAAGATGGAGCCACTGAGGCATGGGATGACTCTCAGAACGTGCCCTATGCCTACAAGGGCACTGAGTGGGTTGGTTATGACAATGTTAACAGCTTTAGAATCAAGACTCAGTGGCTTAAGGAGAACAACTTTGGAGGAGCCATGGTCTGGGCCATTGACCTGGATGATTTCACAGGCACTTTCTGCAACCAGGGCAAGTTCCCCCTGATAAATACCTTGAAAGATGCTCTTGGCCTGAAGAATGCAACCTGTAATGCCTCCACTCAGTCCAGTGAGCCCAACAGCAGTCCTGGAAAAGAAAGTGGGAGTGGAAATAAGAGCAGCAGCTCTGAGGGTAGAGGATACTGTGCTGGCAAAGCCGATGGCCTCTACCCAGTGGCTGATAACAGAAATGCCTTCTGGAACTGCGTAAATGGAATCACATACAAGCAAAATTGCCCAACCGGGCTTGTCTTTGACACCAGCTGTCACTGCTGCAACTGGGCA
>Oryx_dammah
ATGGCAAAGCTTATTCTCCTCACAGGTCTGGCCTTTCTGCTGAATGCTCAGCTAGGTTCTGCCTACCAGCTGGTATGCTACTTCTCTAACTGGGCCCAGTACCGTCCAGGCCTGGGAAGCTTCAAGCCTGACAACATCGACCCCTGCCTCTGCACTCACCTGATCTATGCCTTCGCTGGGATGAGTAACAGTGAGATCACCACCATTGAATGGAATGATGTGGCTCTCTACAGTTCTTTCAATGACCTGAAAAAAAAGAACAGCCAGCTGAAAATTCTCCTGGCCATTGGAGGCTGGAACTTTGGAACTGCCCCTTTCACTGCTATGGTTGCCACTCCAGAGAACCGCAAAACTTTCATTTCTTCAGTCATCAAATTCCTGCACCAGTATGGATTTGATGGGCTGGATTTTGATTGGGAGTACCCTGGCTCTCGTGGAAGCCCATCTCAGGACAAGCATCTCTTCACTGTCTTGGTGCAGGAAACACGGGAAGCTTTTGAACAGGAAGCCAAGCAAACCAACAAGCCCAGGCTGCTGGTCACCGCTGCAGTAGCTGCTGGCATCTCCAATATCCAGGCTGGCTATGAGATTCCCCAGCTATCGCAGTACCTGGACTTCATCCATGTCATGACCTATGACTTCCATGGCTCCTGGGAAGGCTACACCGGAGAGAACAGCCCTCTCTACAAATACCCAACTGACACTGGAAGTAATGCTTACCTCAATGTGGAATACGCCATGCACTACTGGAAGAGCAATGGGGCCCCGACTGAGAAGCTCATCGTTGGATTCCCTGCCTACGGACACAATTTCATCCTAAGAGACGCTTCCAGCAATGGCATTGGTGCCCCAACTTCTGGTGCTGGTTCTGCCGGGCCCTACACCAGGGAGGCTGGGTTCTGGGCCTACTATGAGATCTGCACCTTCCTGAAAGATGGAGCCACTGCGGCATGGGATGACTCTCAGAACGTGCCCTATGCCTACAAGGGTACTGAGTGGGTTGGTTATGACAATGTTAACAGCTTCAGAATCAAGGCTCAGTGGCTTAAGGAGAACAACTTTGGAGGTGCCATGGTCTGGGCCATTGACCTGGATGATTTCACAGGCACTTTCTGCAACCAGGGCAAGTTCCCCCTGATAAACACCTTGAAGGATGCTCTTGGCCTGAAGAGTGCAACCTGTAATGCCTCCACTCAGACCAGTGAGCCCAGCAGCAGTCCTGGAAATGGAAGTGGGAGTGGAAATGAGAGCAACAGCTCTGAGAGTAGAGGATACTGTGCTGGCAAAGCCGATGGCCTCTACCCAGTGGCGGATAACAGAAATGCCTTCTGGAACTGTGCAAATGGAATCACATACGAGCAGAATTGCCCGACTGGGCTTATCTTTGACACCAGCTGTCACTGCTGCAACTGGGCA
>Pantholops_hodgsonii
ATGGCAAAACTTATTCTCCTCACAGGTCTGGCCTTTCTGCTGAATGCTCAGCTACGTTCTGCCTACCAGCTAGTATGCTACTTCTCTAACTGGGCCCAGTACCGTCCAGGCCTGGGAAGCTTCAAGCCTGACAACATCGACCCCTGCCTCTGCACTCACCTGATCTATGCCTTCGCTGGGATGAGTAACAGTGAGATCACCACCATTGAATGGAATGATGTGGCTCTCTACAGTTCTTTCAATGACCTGAAAAAAAAGAACAGCCAGCTGAAAATTCTCCTGGCCATTGGAGGCTGGAACTTTGGAACTGCCCCTTTCACTGCTATGGTTGCCACTCCAGAGAACCGCAAAACTTTCATTTCTTCAGTCATCAAATTCCTGCACCAGTATGGATTTGATGGGCTGGATTTTGATTGGGAGTACCCTGGCTCTCGTGGAAGCCCATCTCAGGACAAGCATCTCTTCACTGTCTTGGTGCAGGAAACACGTGAAGCTTTTGAACAGGAAGCCAAGCAAACCAACAAGCCCAGGCTGCTGGTCACCGCTGCAGTAGCTGCTGGCATCTCCAATATCCAGACTGGCTATGAGATTCCCCAGCTATCCCAGTACCTGGACTTCATCCATGTCATGACCTATGACTTCCATGGCTCCTGGGAAGGCTACACCGGAGAGAACAGCCCTCTCTACAAATACCCAACTGACACTGGCAGTAATGCTTACCTCAGTGTGGAATACGCCATGCACTACTGGAAGAGCAATGGGACCCCAGCAGAAAAGCTCATCGTTGGCTTCCCTGCCTACGGACACAATTTCATCCTACGAGACGCTTCCAACAATGGCATTGGTGCCCCAACTTCTGGCGCTGGTCCTGCCGGGCCCTACACCAGGGAGGCTGGGTTCTGGGCCTACTACGAGATCTGCACCTTTCTGAAAGAAGGAGCCACTGCGGCATGGGATGACTCTCAGAACGTGCCCTATGCCTACAAGGGCACTGAGTGGGTTGGTTATGACAATGTTAACAGCTTCAGAATCAAGGCTCAGTGGCTTAAGGAGAACAACTTTGGAGGTGCCATGGTCTGGGCCATTGACCTGGATGATTTCACAGGCACTTTCTGCAACCAGGGCAAATTCCCCCTGATAAACACCTTGAAGGATGCTCTTGGCCTGAAGAGTGCAGCCTGTAACACCTCCACTCAGACCAGTGAGCCCAATAGCAGTCCTGGAAATGGAAGTGGGAGTGGAAATGAGAGCAGCAGCTCTGAGAGTAGAGGCTACTGTGCTGGCAAAGCCGATGGCCTCTACCCAGTGGCAGATAACAGAAATGCCTTCTGGAACTGCGCAAATGGAATCACATATGAGCAGAATTGCCCGACCGGGCTTGTCTTTGACACCAGCTGTCACTGCTGCAACTGGGCG
>Ammotragus_lervia
ATGGCAAAACTTATTCTCCTCACAGGTCTGGCCTTTCTGCTGAATGCTCAGCTAGGTTCTGCCTACCAGCTAGTATGCTACTTCTCTAACTGGGCCCAGTACCGTCCAGGCCTGGGAAGCTTCAAGCCTGACAATATCGACCCCTGCCTCTGCACTCACCTGATCTATGCCTTTGCTGGGATGAGTAACAGCGAGATCACCACCATTGAATGGAATGATGTGGCTCTCTACAGTTCTTTCAATGACCTGAAAAAAAAGAACAGCCAGCTGAAAATTCTCCTGGCTATTGGAGGCTGGAACTTTGGAACTGCCCCTTTCACTGCTATGGTTGCCACTCCAGAGAACCGCAAAACTTTCATTTCTTCAGTCATCAAATTCCTGCACCAGTATGGATTTGATGGGCTGGATTTTGATTGGGAGTACCCTGGCTCTCGTGGAAGCCCATCTCAGGACAAGCATCTCTTCACTGTCTTGGTGCAGGAAACACATGAAGCTTTTGAACAGGAAGCCAAGCAAACCAAAAAGCCCAGGCTGCTGGTCACCGCTGCAGTAGCTGCTGGCATCTCCAATATCCAGGCTGGCTATGAGATTCCCCAGCTATCCCAGTACCTGGACTTCATCCATGTCATGACCTATGACTTCCATGGCTCCTGGGAAGGCTACACCGGAGAGAACAGCCCTCTCTACAAATACCCAACTGACACTGGCAGTAATGCTTACCTCAATGTGGAATACGCTATGCACTACTGGAAGAGCAATGGGGCCCCGGTGGAGAAGCTCATCGTTGGATTCCCTGCCTATGGACACAATTTCATCCTAAGAGACGCTTCCAACAATGGCATTGGTGCCCCAACTTCTGGCGCTGGTCCTGCTGGGCCCTACACCAGGGAGGCTGGGTTCTGGGCCTACTACGAGATCTGCACCTTCCTGAGAGAAGGAGCCACTGCGGCATGGGATGACTCTCAGAACGTGCCCTATGCCTACAAGGGCACTGAGTGGGTTGGTTATGACAATGTTAACAGCTTCAGAATCAAGGCTCAGTGGCTTAAGGAGAACAACTTTGGAGGTGCCATGGTCTGGGCCATTGACCTGGATGATTTCACAGGCACTTTCTGCAACCAGGGCAAATTCCCCCTGATAAACACCTTGAAGGATGCTCTTGGCCTGAAGAGAGCAGCCTGTAACGCCTCCACTCAGCCCAGTGAGCCCAACAGCAGTCCTGGAAATGGAAGTGGGAGTGGAAATGAGAGCAGCAGCTCTGAGAGTAGAGGGTACTGTGCTGGCAAAGCCGATGGCCTCTACCCAGTGGCGGATAACAGAAATGCCTTCTGGAACTGCGCAAATGGAATCACATATGAGCAGAATTGCCCGACAGGGCTTGTCTTTGACACCAGCTGTCACTGCTGCAACTGGGCA
>Globicephala_melas
ATGGCAACCATGGCAAAGCTTATTCTCACAGGTCTGGCCCTTCTGCTGAATGCTCAGCTAGGTTCTGCCTACCAGCTGATGTGCTACTTCACCAACTGGTCCCAGTACCGACCAGGCCTGGGAAGTTTCAAGCCTGACGACATCGACCCCTGCCTCTGTACTCACCTGATTTATGCCTTTGCTGGGATGAGAAACAACGAGATCACCACCATTGAATGGAATGATGTGACTCTCTACCAATCTTTCAATAGCCTGAAAAACAAGAACAGCCAGCTGAAAACTCTCCTGGCCATTGGAGGCTGGAATTTTGGAACTGCCCCTTTCACTGCCATGGTTTCCACTCCAGAGAATCGCAAGACTTTCATTTCTTCAGTCATCAAATTCCTGCGTCAGTATGGATTTGATGGGCTGGACTTCGATTGGGAGTACCCTGGCTCTCGTGGAAGCCCTTCTCAGGACAAGCATCTCTTCACTGTCCTGGTGCAGGAAATGCGTGAAGCTTTTGAGCAGGAGGCCATCCAAACCAACAAGCCCAGGCTGCTGGTCACTGCTGCAGTAGCTGCTGGCATCTCCAACATCCAGTCTGGCTATGAGATTCCTCAGCTGTCCCAGTACCTAGACTACATCCATGTCATGACTTATGACTTCTATGGCCCATGGGAGGGCTACACTGGAGAGAACAGCCCCCTCTACAAATACCCAACTGACACTGGCAACAATGCTTACCTCAATGTGGATTATGCCATGAACTACTGGAAGAACAATGGGGCCCCAGCTGAGAAGCTCATCGTTGGATTCCCTACCTATGGACACGACTACATCCTAAGCAACCCTTCCAACAATGGCATTGGTGCCCCCACTTCTGGTGCTGGTCCTGCTGGGCCCTACACCAGTCAGGCTGGGTTCCTGGCCTACTATGAGATCTGCGCCTTCCTGAAAGATGGAGCCACTCAGGCATGGGATGCCTCTCAGTACGTGCCCTACACCTATGAGGGCAATGAGTGGGTTGGCTATGACAACGTCAAGAGCTTTAATATCAAGGCTGAGTGGCTTAAACAGAACAACTTTGGAGGTGCCATGGTCTGGGCCATTGACATGGATGACTTCACAGGCACATTCTGTAACCAGGGCAAGTTCCCCCTGATCAACACCTTGAAGGATGTTCTTGGCCTGAAGAGTGCAAGTTGCACCACCTCCACTCAGTCCAGTGAGCCCAACAGTCGTACCGGAAGTGGGAGTGGAAGTGGAAGTGGGAGTAGCAGCTCTGTGGGTAGTGGATACTGTGCCGGCAAAGCCAATGGCATCTACCCTGTGGCAAATAACAGAAATGCCTTCGTGAACTGCGCAAATGGAATCACATACGAGCAGTATTGCCCGGCTGGGCTTGTCTTTGACACCAGCTGTCAGTGCTGCAAGCTGGCA
>Delphinapterus_leucas
ATGGCAACCATGGCAAAGCTTATTCTCACAGGTCTGGCCCTTCTGCTGAATGCTCAGCTAGGTTCTGCCTACCAGCTGATGTGCTACTTCACCAACTGGTCCCAGTACCGACCAGGCCTGGGAAGTTTCAAGCCTGACAACATCGACCCCTGCCTCTGTACTCACCTGATTTATGCCTTTGCTGGGATGAGAAACAACGAGATCACCACCATTGAATGGAATGATGTGACTCTCTACCAATCTTTCAATAGCCTGAAAAACAAGAACAGCCAGCTGAAAACTCTCCTGGCCATTGGAGGCTGGAAGTTTGGAACTGCCCCTTTCGCTACCATGGTTTCCACTCCAGAGAATCGCAAGACTTTCATATCTTCAGTCATCAAATTCCTGCGTCAGTATGGATTTGATGGGCTGGACTTCGATTGGGAGTACCCTGGCTCTCGTGGAAGCCCTTCTCAGGACAAGCATCTCTTCACTGTCCTGGTGCAGGAAATGCGTGAAGCTTTTGAGCAGGAGGCCACCCAAACCAACAAGCCCAGGCTGCTGGTCACTGCTGCAGTAGCTGCTGGCATCTCCAACATCCAGTCTGGCTATGAGGTTCCTCAGCTGTCCCAGTACCTAGACTACATCCATGTCATGACTTATGACTTCTATGGCCCCTGGGAGGGCTACACTGGAGAGAACAGCCCCCTCTACAAATACTCAACTGACACTGGCAACAATGCTTACCTCAATGTGGATTATGCCATGAACTACTGGAAGAACAATGGGGCTCCAGCTGAGAAGCTCATCGTTGGATTCCCTGCCTATGGACACAACTACATCCTAAGCAACCCTTCCAACAATGGCATTGGTGCCCCCACTTCTGGTGCTGGTCCTGCTGGGCCCTACACCAGGCAGGCTGGGTTCCTGGCCTACTATGAGATCTGCACCTTCCTGAAAGATGGAGCCACTCAGGCATGGGATGCCTCTCAGTACGTGCCCTACACCTATAAGGGCAATGAGTGGGTTGGCTATGACAACGTCAAGAGCTTTAATATCAAGGCTGAGTGGCTTAAACAGAACAACTTTGGAGGTGCCATGGTCTGGGCCATTGACATGGATGACTTCACAGGCACATTCTGTAACCAGGGCAAGTTCCCCCTGATCAACACCTTGAAGGATGTTCTTGGCCTGAAGAGTGCAAGTTGCACCACCTCCACTCAGTCCAGTGAGCCCAACAGTCGTACCGGAAGTGGGAGTGGAAGTGGAAGTGGGAGTAGCAGCTCTGTGGGTAGTGGATACTGTGCCGGCAAAGCCAATGGCCTCTACCCTGTGGCAAATAACAGAAATGCCTTCGTGAACTGCGCAAATGGAATCACATACGAGCAGTATTGCCCGGCTGGGCTTGTCTTTGACACCAGCTGTCAGTGCTGCAAGCTGGCA
>Physeter_catodon
ATGGCAACCATGGCAAAGCTTATTCTCACAGGTCTGGCCCTTCTGCTGAATGCTCAGCTAGGTTCTGCCTACCAGCTGATATGCTACTTCACCAACTGGTCCCAGTACCGGCCAGGCCTGGGAAGTTTCAAGCCTGACAACATCGACCCCTGCCTCTGTACTCACCTGATTTATGCCTTTGCTGGGATGAGAAACAACAAGATCACCACCATTGAATGGAATGATGTGACTCTCTACCAATCTTTCAATAGCCTGAAAAATAAGAACAGCCAGCTGAAAACTCTCCTGTCCATTGGAGGCTGGAATTTTGGAACTGCCCCTTTCACTGCCATGGTTTCCACTCCAGAGAATCGCAAGACTTTCATTTCTTCAGTCATCAAATTCCTGCGTCAGTATGGATTTGATGGGCTGGACTTAGATTGGGAGTACCCTGGCTCTCGCGGAAGCCCTTCTCAGGACAAGCATCTCTTCACTGTCCTGGTGCAGGAAATGCGTGAAGCTTTTGAGCAGGAGGCCATCCAAACCAACAAGCCCAGGCTGCTGGTCACTGCTGCAGTAGCTGCTGGCATCTCCAACATCCAGTCTGGCTATGAGATTCCTCAACTGTCCCAGTACCTAGACTACATCCATGTCATGACTTATGACCTCCATGGCTCCTGGGAGGGCTACACTGGAGAGAACAGCCCCCTCTACAAATACCCAACTGACACTGGCAACAATGCTTACCTCAATGTGGATTTTGCCATGAACTACTGGAAGAACAATGGGGCCCCAGCTGAGAAGCTCATCGTTGGATTCCCTGCCTATGGACACAACTACATCCTAAGCAACCCTTCCAACAATGGCATTGGTGCCCCCACTTCTGGTGCTGGTCCTGCTGGGCCCTACACTGGGCAGGCTGGGTTCCTGGCCTACTATGAGATCTGCACCTTCCTGAAAGATGGAGCCACTCAGGCATGGGACGCCCCTCAGTACGTGCCCTACGCCTATAAGGGCAATGAATGGGTTGGCTATGACAACGTCAAGAGCTTTCATATCAAGGCTGAGTGGCTTAAGCAGAACAACTTTGGAGGTGCCATGGTCTGGGCCATTGACCTGGATGACTTCACAGGCACATTCTGTAACCAGGGCAAGTTCCCTCTGATCAACACCTTGAAGGATGTTCTTGGCCTGAAGAGTGCAAGTTGCACCACCTCCACTCAGTCCAGTGAGCCCACCAGGAGTGCCGGAAGTGGGAGTGGAAGTGGAAGTGGGAGTAGCAGCTCTGGAGGCAGCTCTGTGGGTAGCGGATACTGTGCCGGCAAAGCTAATGGCCTCTACCCTGTGGCAAATAACAGAAATGCCTTCCTGTACTGCTCAGATGGAATCACATACGAGCAGTATTGTCAGGCTGGGCTTGTCTTTGACACCAGCTGTCAGTGCTGCAAGCTGGCA
>Phocoena_sinus
ATGGCAACCATGGCAAAGCTTATTCTCACAGGTCTGGCCCTTCTGCTGAATGCTCAGCTAGGTTCTGCCTACCAGCTGATGTGCTACTTCACCAACTGGTCCCAGTACCGACCAGGCCTGGGAAGTTTCAAGCCTGACAACATTGACCCCTGCCTCTGTACTCACCTGATTTATGCCTTTGCTGGGATGAGAAACAACGAGATCACCACCACTGAATGGAATGATGTGACTCTCTACCAATCTTTCAATAGCCTGAAAAACAAGAACAGCCAGCTGAAAACTCTCCTGGCCATTGGAGGCTGGAAGTTTGGAACTGCCCCTTTCGCTACCATGGTTTCCACTCCAGAGAATCGCAATACTTTCATTTCTTCAGTCATCAAATTCCTGCGTCAGTATGGATTTGATGGGCTGGACTTCGATTGGGAGTACCCTGGCTCTCGTGGAAGCCCTTCTCAGGACAAGCATCTCTTCACTGTCCTGGTGCAGGAAATGCGTGAAGCTTTTGAGCAGGAGGCCATCCAAACCAATAAGCCCAGGCTGCTGGTCACTGCTGCAGTAGCTGCTGGCATCTCCAACATCCAGTCTGCCTATGAGGTTCCTCAGCTGTCCCAGTACCTAGACTACATCCATGTCATGACTTATGACTTCTATGGCCCCTGGGAGGGCTACACTGGAGAGAACAGCCCCCTCTACAAATACCCAACTGACACTGGCAACAATGCTTACCTCAATGTGGATTATGCCATGAACTACTGGAAGAACAATGGGGCTCCAGCTGAGAAGCTCATCGTTGGATTCCCTGCCTATGGACACAACTACATCCTAAGCAACCCTTCCAACAATGGCATTGGTGCCCCCACTTCTGGTGCTGGTCCTGCCGGGCCCTACACCAAGCAGGCTGGGTTCCTGGCCTACTATGAGATCTGCACGTTCCTGAAAGATGGAGCCACTCAGGCATGGGATGCCTCTCAGTACGTGCCCTACACCTATAAGGGCAATGAGTGGGTTGGCTATGACAATGTCAAGAGCTTTAATATCAAGGCTGAGTGGCTTAAACAGAACAACTTTGGAGGTGCCATGGTCTGGGCCATTGACATGGATGACTTCACAGGCACATTCTGTAACCAGGGCAAGTTCCCCCTGATCAACACCTTGAAGGATGTTCTTGGCCTGAAGAGTGCAAGTTGCACCACCTCCACTCAGTCCAGTGAGCCCAACAGTCGTACCGGAAGTGGGAGTGGAAGTGGAAGTGGGAGTAGCAGCTCTGTGGGTAGTGGATACTGTGCCGGCAAAGCCAATGGCCTCTACCCTGTGGCAAATAACAGAAATGCCTTCGTGAACTGCGCAAATGGAATCACATACGAGCAGTATTGCCCGGCTGGGCTTGTCTTTGACACCAGCTGTCAGTGCTGCAAGCTGGCA
>Balaenoptera_acutorostrata
ATGGCAACCATGGCAAAGCTTATTCTCCTCACAGGTCTGGCTCTTCTGCTGAATGCTCAGCTAGGTTCTGCCTACCAGCTGATATGCTACTTCACCAACTGGTCCCAGTACCGGCCAGGGCTGGGAAGGTTCAAGCCTGACGACATCGACCCCTGCCTCTGTACTCACCTGATTTATGCCTTTGCTGGGATGAGAAACAACGAGATCACCACCATTGAATGGAATGATGTGACTCTCTACCAATCTTTCAATAGCCTGAAAAACAAGAACAGCCAGCTGAAAACTCTCCTGGCCATTGGAGGCTGGAATTTTGGAACTGCCCCTTTCACTACCATGGTTTCCACTCCAGTGAATCGCAAGACTTTCATTTCTTCAGTCATCAGATTCCTGCGTCAGTATGGATTTGATGGGCTGGACTTCGATTGGGAGTACCCTGGCTCTCGTGGAAGCCCTCCTCAGGACAAGCATCTCTTCACTGTCCTGGTGCAGGAAATGCGTGAAGCTTTTGAGCAGGAGGCCATCCAAACCAACAAGCCCAGGCTGCTGGTCACTGCTGCAGTAGCTGCTGGCATCTTCAACATCCAGTCTGGCTATGAGATTCCTCAGCTGTCCCAGTACCTAGACTACATCCATGTCATGACTTATGACCTCCATGGCTCCTGGGATGGCTACACTGGAGAGAACAGCCCCCTCTACAAATACCCAACTGAAACTGGCAACAATGCTTACCTCAATGTGGATTATGCCATGAACTACTGGAAGAATAATGGGGCCCCAGCTGAGAAGCTCATCGTTGGATTCCCTACCTATGGACACAACTACATCCTAAGCAACCCTTCCAACAATGGCATTGGTGCCCCCACTTCTGGTCCTGGTCCTGCTGGGCCCTACACCAGGCAGGCTGGGTTCCTGGCCTACTATGAGATCTGCACCTTCCTGAAAAATGGAGCCACTCAGGCATGGGATGCCCCTCAGTACGTGCCCTATGCCTATAAGGGCAACGAGTGGGTTGGCTATGACAACGTCAAGAGCTTTAATATCAAGGCTGAGTGGCTTAAGCAGAACAACTTTGGAGGTGCCATGATCTGGGCCATTGACATGGATGACTTCACAGGCACATTCTGTAACCAGGGCAAGTTCCCCCTGACCAACACCTTGAAGGATGTTCTTGGCCTAAAGAGTGCAAGTTGCACCGCCTCCACTCAGCCCAGTGAGCCCAACAGTAGTACCGAAAGTGCAAGTGGAAGTGGCAGTAGCACCTCTGGAGGCAGCTCTGTGGGTAGTGGATACTGTGCCGGCAAAGCCGATGGCCTCTACCCTGTGCCAAATAACAGAAATGCCTACATAAACTGCGCAAATGGAATCACATACGAGCAGTATTGCCTGGCTGGGCTTGTCTTTGACACCAGCTGTCAGTGCTGCAACCGGCCA
>Balaenoptera_bonaerensis
ATGGCAACCATGGCAAAGCTTATTCTCCTCACAGGTCTGGCTCTTCTGCTGAATGCTCAGCTAGGTTCTGCCTACCAGCTGATATGCTACTTCACCAACTGGTCCCAGTACCGGCCAGGGCTGGGAAGGTTCAAGCCTGACGACATCGACCCCTGCCTCTGTACTCACCTGATTTATGCCTTTGCTGGGATGAGAAACAACGAGATCACCACCATTGAATGGAATGATGTGACTCTCTACCAATCTTTCAATAGCCTGAAAAACAAGAACAGCCAGCTGAAAACTCTCCTGGCCATTGGAGGCTGGAATTTTGGAACTGCCCCTTTCACTACCATGGTTTCCACTCCAGTGAATCGCAAGACTTTCATTTCTTCAGTCATCAGATTCCTGCGTCAGTATGGATTTGATGGGCTGGACTTCGATTGGGAGTACCCTGGCTCTCGTGGAAGCCCTCCTCAGGACAAGCATCTCTTCACTGTCCTGGTGCAGGAAATGCGTGAAGCTTTTGAGCAGGAGGCCATCCAAACCAACAAGCCCAGGCTGCTGGTCACTGCTGCAGTAGCTGCTGGCATCTTCAACATCCAGTCTGGCTATGAGATTCCTCAGCTGTCCCAGTACCTAGACTACATCCATGTCATGACTTATGACCTCCATGGCTCCTGGGATGGCTACACTGGAGAGAACAGCCCCCTCTACAAATACCCAACTGAAACTGGCAGCAATGCTTACCTCAATGTGGATTATGCCATGAACTACTGGAAGAATAATGGGGCCCCAGCTGAGAAGCTCATCGTTGGATTCCCTACCTATGGACACAACTACATCCTAAGCAACCCTTCCAACAATGGCATTGGTGCCCCCACTTCTGGTCCTGGTCCTGCTGGGCCCTACACCAGGCAGGCTGGGTTCCTGGCCTACTATGAGATCTGCACCTTCCTGAAAAATGGAGCCACTCAGGCATGGGATGCCCCTCAGTACGTGCCCTATGCCTATAAGGGCAACGAGTGGGTTGGCTATGACAACGTCAAGAGCTTTAATATCAAGGCTGAGTGGCTTAAGCAGAACAACTTTGGAGGTGCCATGATCTGGGCCATTGACATGGATGACTTCACAGGCACATTCTGTAACCAGGGCAAGTTCCCCCTGACCAACACCTTGAAGGATGTTCTTGGCCTAAAGAGTGCAAGTTGCACCGCCTCCACTCAGCCCAGTGAGCCCAACAGTAGTACCGAAAGTGCGAGTGGAAGTGGCAGTAGCACCTCTGGAGGCAGCTCTGTGGGTAGTGGATACTGTGCCGGCAAAGCCGATGGCCTCTACCCTGTGCCAAATAACAGAAATGCCTACATAAACTGCGCAAATGGAATCACATACGAGCAGTATTGCCTGGCTGGGCTTGTCTTTGACTCCAGCTGTCAGTGCTGCAACCGGCCA
>Tursiops_truncatus
ATGGCAACCATGGCAAAGCTTATTCTCACAGGTCTGGCCCTTCTGCTGAATGCTCAGCTAGGTTCTGCCTACCAGCTGATGTGCTACTTCACCAACTGGTCCCAGTACCGACCAGGCCTGGGAAGTTTCAAGCCTGACGACATCGACCCCTGCCTCTGTACTCACCTGATTTATGCCTTTGCTGGGATGAGAAACAACGAGATCACCACCATTGAATGGAATGATGTGACTCTCTACCAATCTTTCAATAGCCTGAAAAACAAGAACAGCCAGCTGAAAACTCTCCTGGCCATTGGAGGCTGGAATTTTGGAACTGCCCCTTTCACTGCCATGGTTTCCACTCCAGAGAATCGCAAGACTTTCATTTCTTCAGTCATCAAATTCCTGCGTCAGTATGGATTTGATGGGCTGGACTTCGATTGGGAGTACCCTGGCTCTCGTGGAAGCCCTTCTCAGGACAAGCACCTCTTCACTGTCCTGGTGCAGGAAATGCGTGAAGCTTTTGAGCAGGAGGCCATCCAAACCAACAAGCCCAGGCTGCTGGTCACTGCTGCAGTAGCTGCTGGCATCTCCAACATCCAGTCTGGCTATGAGATTCCTCAGCTGTCCCAGTACCTAGACTACATCCATGTCATGACTTATGACTTCTATGGCCCATGGGAGGGCTACACTGGAGAGAACAGCCCCCTCTACAAATACCCAACTGACACTGGCAACAATGCTTACCTCAATGTGGATTATGCCATGAACTACTGGAAGAACAATGGGGCCCCAGCTGAGAAGCTCATCGTTGGATTCCCTGCCTATGGACACGACTACATCCTAAGCAACCCTTCCAACAATGGCATTGGTGCCCCCACTTCTGGTGCTGGTCCTGCTGGGCCCTACACCAGGCAGGCTGGGTTCCTGGCCTACTATGAGATCTGCACCTTCCTGAAAGATGGAGCCACTCAGGCATGGGATGCCTCTCAGTACGTGCCCTACACCTATGAGGGCAATAAGTGGGTTGGCTATGACAACGTCAAGAGCTTTAATATCAAGGCTGAGTGGCTTAAACAGAACAACTTTGGAGGTGCCATGGTCTGGGCCATTGACATGGATGACTTCACAGGCACATTCTGTAACCAGGGCAAGTTCCCCCTGATCAACACCTTGAAGGATGTTCTTGGCCTGAAGAGTGCAAGTTGCACCACCTCCACTCAGTCCAGTGAGCCCAACAGTCGTACCGGAAGTGGGAGTGGAAGTGGAAGTGGGAGTAGCAGCTCTGTGGGTAGTGGATACTGTGCCGGCAAAGCCAATGGCCTCTACCCTGTGGCAAATAACAGAAATGCCTTCGTGAACTGCGCAAATGGAATCACATACGAGCAGTATTGCCCGGCTGGGCTTGTCTTTGACACCAGCTGTCAGTGCTGCAAGTTGGCA
>Lagenorhynchus_obliquidens
ATGGCAACCATGGCAAAGCTTATTCTCACAGGTCTGGTCCTTCTGCTGAATGCTCAGCTAGGTTCTGCCTTCCAGCTGATGTGCTACTTCACCAACTGGTCCCAGTACCGACCAGGCCTGGGAAGTTTCAAGCCTGACGACATCGACCCCTGCCTCTGTACTCACCTGATTTATGCCTTTGCTGGGATGAGAAACAACGAGATCACCACCATTGAATGGAATGATGTGACTCTCTACCAATCTTTCAATAGCCTGAAAAACAAGAACAGCCAGCTGAAAACTCTCCTGGCCATTGGAGGCTGGAATTTTGGAACTGCCCCTTTCACTGCCATGGTTTCCACTCCAGAGAATCGCAAGACTTTCATTTCTTCAGTCATCAAATTCCTGCGTCAGTATGGATTTGATGGGCTGGACTTCGACTGGGAGTACCCTGGTTCTCGTGGAAGCCCTTCTCAGGACAAGCATCTCTTCACTGTCCTGGTGCAGGAAATGCGTGAAGCTTTTGAGCAGGAGGCCATCCAAACCAACAAGCCCAGGCTGCTGGTCACTGCTGCAGTAGCTGCTGGCATCTCCAACATCCAGTCTGGCTATGAGATTCCTCAGCTGTCCCAGTACCTAGACTACATCCATGTCATGACTTATGACTTCTATGGCCCATGGGAGGGCTACACTGGAGAGAACAGCCCCCTCTACAAATACCCAACTGACACTGGCAACAATGCTTACCTCAATGTGGATTATGCCATGAACTACTGGAAGAACAATGGGGCCCCAGCTGAGAAGCTCATCGTTGGATTCCCTGCCTATGGACACGACTACATCCTAAGCAACCCTTCCAACAATGGCATTGGTGCCCCCACTTCTGGTGCTGGTCCTGCTGGGCCCTACACCAGGCAGGCTGGGTTCCTGGCCTACTATGAGATCTGCACCTTCCTGAAAGATGGAGCCACTCAGGCATGGGATGCCTCTCAGTCCGTGCCCTACACCTATGAGGGCAATGAGTGGGTTGGCTATGACAACGTCAAGAGCTTTAATATCAAGGCTGAGTGGCTTAAACAGAACAACTTTGGAGGTGCCATGGTCTGGGCCATTGACATGGATGACTTCACAGGCACATTCTGTAACCAGGGCAAGTTCCCCCTGATCAACACCTTGAAGGATGTTCTTGGCCTGAAGAGTGCAAGTTGCACCACCTCCACTCAGTCCAGTGAGCCCAACAGTCGTACCGGAAGTGGGAGTGGAAGTGGAAGTGGGAGTAGCAGCTCTGTGGGTAGTGGATACTGTGCCGGCAAAGCCAATGGCATCTACCCTGTGGCAAATAACAGAAATGCCTTCGTGAACTGCGCAAATGGAATCACATACGAGCAGTATTGCCCGGCTGGGCTTGTCTTTGACACCAGCTGTCAGTGCTGCAAGCTGGCA
>Eubalaena_japonica
ATGGCAACCATGGCAAAACTTATTCTCCTCACAGGTCTGGCCCTTCTGCTGAATGCTCAGCTAGGTTCTGCCTACCAGCTGATATGCTACTTCACCAACTGGTCCCAGTACCGGCCAGGGCTGGGAAGGTTCAAGCCTGACAACATCGACCCCTGCCTCTGTACTCACCTGATTTATGCCTTTGCTGGGATGAGAAACAACGAGATCACCACCATTGAATGGAATGATGTGACTCTCTACCAATCTTTCAATAGCCTGAAAAACAAGAACAGCCAGCTGAAAACTCTCCTGGCCATTGGAGGCTGGAATTTTGGAACTGCCCCTTTCACTGCCATGGTTTCCACTCCAGAGAATCGCAAGACTTTCATTTCTTCAGTCATCAGATTCCTGCGTCAGTATGGATTTGATGGGCTGGACTTAGATTGGGAGTACCCTGGCTCTCGTGGAAGCCCTTCTCAGGACAAGCATCTCTTCACTGTCCTGGTGCAGGAAATGCGTGAAGCTTTTGAGCAGGAGGCCATCCAAACCAACAAGCCCAGGCTGCTGGTCACTGCTGCAGTAGCTGCTGGCATCTTCAACATCCAGTCTGGCTATGAGATTCCTCAGCTGTCCCAGTACCTAGACTACATCCATGTCATGACTTATGACCTCCATGGCTCCTGGGACGGCTACACTGGAGAGAACAGCCCCCTCTACAAATACCCAACTGACACTGGCAACAATGCTTACCTCAATGTGGATTATGCCATGAACTACTGGAAGAAAAATGGGGCCCCAGCTGAGAAGCTCATCGTTGGATTCCCTACCTATGGACACAACTACATCCTAAGCAACCCTTCCAACAATGGCATTGGTGCCCCCACTTCTGGTCCTGGTCCTGCTGGGCCCTACACCAGGCAGGCTGGGTTCCTGGCCTACTATGAGATCTGCACCTTCCTGAAAGATGGAGCCACTCAGGCATGGGATGCCCCTCAGTACGTGCCCTATGCCTATAAGGGCAATGAGTGGGTTGGCTATGACAACGTCAAGAGCTTTAATATCAAGGCTGAGTGGCTTAAGCAGAACAACTTTGGAGGTGCCATGATCTGGGCCATTGACATGGATGACTTCACAGGCACATTCTGTAACCAGGGCAAGTTCCCCCTGACCAACACCTTGAAGGATGTTCTTGGCCTGAAGAGTGCAAGTTGCATCGCCCCCACTCAGCCCAGTGAGCCCAACAGTAGTACCGGAAGTGGGAGTGGAAGTGGAAGTGGGAGTAGCAGCTCTGGAGGCAGCTCTGTGGGTAGTGGATACTGTGCCGACAAAGCCAATGGCCTCTACCCTGTGCCAAATAACAGAAATGCCTTCGTGAACTGCGCAAATGGAATCACATACGAGCAGTATTGCCTGGCTGGGCTTGTCTTTGACACCAGCTGTAAGTGCTGCAACCTGCCA
>Lipotes_vexillifer
ATGGCAACCATGGCAAAGCTTATTCTCACAGTTCTGGCCCTTCTGCTGAATGCTCAGCTAGGTTCTGCCTACCAGCTGATGTGTTACTTCACCAACTGGTCCCAGTACCGGCCAGGCCTGGGAAGTTTCAAGCCTGACAACATCGACCCCTGCCTCTGTACTCACCTGATTTATGCCTTTGCTGGGATGAGAAACAACGAGATCACCACCATTGAATGGAATGATGTGACTCTCTACCAATCTTTCAATAGCCTGAAAAACAAGAACAGCCAGCTGAAAACTCTCCTGGCCATTGGAGGCTGGAATTTTGGAACTGCCCCTTTCACTGCCATGGTTTCCACTCCAGAGAATCGCAAGACTTTCATTTCTTCAGTCATCAAATTCCTGCGTCAGTATGGATTTGATGGGCTGGACTTCGACTGGGAGTACCCTGGCTCTCGTGGAAGCCCTTCTCAGGACAAGCATCTCTTCACTGTCCTGGTGCAGGAAATGCGTGAAGCTTTTGAGCAGGAGGCCATCCAAACCAACAAGCCCAGGCTGCTGGTCACTGCTGCAGTAGCTGCTGGCATCTCCAACATCCAGTCTGGCTATGAGATTCCTCAGCTGTCCCAGTACCTAGACTACATCCATGTCATGACTTATGACTTCTATGGCCCCTGGGAGGGCTACACTGGAGAGAACAGCCCCCTCTACAAATACCGAACTGACACTGGCAACAATGCTTACCTCAATGTGGATTATGCCATGAACTACTGGAAGAACAATGGGGCCCTAGCTGAGAAGCTCATCGTTGGATTCCCTGCCTATGGACACAACTACATGCTAAGCAACCCTTCCAACAATGGCATTGGTGCCCCCACTTCAGGTGCTGGTCCTGCTGGGCCCTACACCAGGCAGGCTGGGTTCCTGGCCTACTATGAGATCTGCACCTTCCTGAAAGATGGAGCCACTCAGGCATGGGATGCCTCTCAGGACGTGCCCTACACCTATAAGGGCAGTGAATGGGTTGGCTATGACAACGTCAAGAGCTTTAATATCAAGGCTGAGTGGCTTAAACAGAACAACTTTGGAGGTGCCATGGTCTGGGCCATTGACATGGATGACTTCACAGGCACATTCTGTAACCAGGGCAAGTTCCCCCTGATCAACACCTTGAAGGATGTTCTTGGCCTGAAGAGTGCAAGTTGCACCACCTCCACTCAGTCCAGTGAGCCCAACAGTAGTACCAGAAATGGGAGTGAAAGTGGAAGTGGGAGTAGCAGCTCTGTGGGCAGTGGATACTGTGCCGGCAAAGCCAATGGCCTCTACCCTGTAGTAAATAACAGAAATGCCTTCATGAACTGCGCAAATGGAATCACATACGAGCAGTATTGCCCGGCCGGGCTTGTCTTTGACACCAGCTGTCAGTGCTGCAAGCTGGCA
>Mesoplodon_bidens
ATGGCAACCATGGCAAAGCTTATTCTCACAGGTCTGGCCCTTCTGCTGAATGCTCAGCTAGGTTCTGCCTACCAGCTGATATGCTACTTCACCAACTGGTCCCAGTACCGGCCAGGCCTGGGAAGTTTCAAGCCTGACAACATTGACCCCTGCCTCTGTACTCACCTGATTTATGCCTTTGCTGAGATGAGAAACAACGAGATCACCACCATTGAATGGAATGATGTGACTCTCTACCAATCTTTCAATAGCCTGAAAAACAAGAACAGCCAGCTGAAAACTCTCCTGGCCATTGGAGGCTGGAATTTTGGAACTGCCCCTTTCACTGCCATGGTTTCCACTCCAGAGAATCGCAAGACTTTCATTTCTTCAGTCATCAAATTCCTGCGTCAGTATGGATTCGATGGTCTGGACTTCGATTGGGAGTACCCTGGCTCTCGTGGAAGCCCTTCTCAGGACAAGCATCTCTTCACTGTCCTGGTGCAGGAAATGCGTGAAGCTTTTGAGCAGGAGGCCATCCAAACTAACAAGCCCAGGCTGCTGGTCACTGCTGCAGTAGCTGCTGGCATCTCCAACATCCAGTCTGGCTATGAGATTCCTCAGCTGTCCCAGTACCTAGACTACATCCATGTCATGACTTATGACCTCTATGGCCCCTGGGAGGGCTACACTGGAGAGAACAGCCCCCTCTACAAATACCCAACTGACACTGGCAACAATGCTTACCTCAATGTGGATTATGTCATGAACTACTGGAAGAACAATGGGGCCCCAGCTGAGAAGCTCATCGTTGGATTCCCTGCCTATGGACACAACTACATCCTAAGCAACCCTTCCAACAATGGCATTGGTGCCCCTACTTCTGGTGCTGGTCCTGCTGGGCCCTACACGGGGCAGGCTGGGGTCCTGGCCTACTATGAGATCTGCACCTTCCTGAAAGATGGAGCTACTCAGGCATGGGATGCCCCTCAGGACGTGCCCTACACCTATAAGAGCAATGAGTGGGTTGGCTATGACAATGTCAAGAGCTTTAATATCAAGGCTGAGTGGCTTAAGCAGAACAACTTTGGAGGTGCCATGGTCTGGGCCATTGACCTGGATGACTTCACAGGCACATTCTGTAACCAGGGCAAGTTCCCCCTGATCAACACCTTGAAGGATGTTCTTGGCCTGAAGAGTGCAAGTTGCACCACCTCTACTCAGTCCAGTGAGCCCAACAGTGGTACCGGAAGTGGGATTGGAAGTGGAAGTGGGAGTAGCAGCTCTGGAGGGAGCTCTGTGGGTAGTGGATACTGTGCCAGCAAAGCCAATGGCCTCTACCCTGTGACAAATAACAGAAATGCCTTCGTGAACTGTGCAAATGGAATTACATACGAGCAGTATTGCGGGGCTGGGCTTGTCTTTGACACCAGCTGTCAGTGCTGCAAGCTGGCA
>Sousa_chinensis
ATGGCAACCATGGCAAAGCTTATTCTCACAGGTCTGGCCCTTCTGCTGAATGCTCAGCTAGGTTCTGCCTACCAGCTGATGTGCTACTTCACCAACTGGTCCCAGTACCGACCAGGCCTGGGAAGTTTCAAGCCTGACGACATCGACCCCTGCCTCTGTACTCACCTGATTTATGCCTTTGCTGGGATGAGAAACAACGAGATCACCACCATTGAATGGAATGATGTGACTCTCTACCAATCTTTCAATAGCCTGAAAAACAAGAACAGCCAGCTGAAAACTCTCCTGGCCATTGGAGGCTGGAATTTTGGAACTGCCCCTTTCACTGCCATGGTTTCCACTCCAGAGAATCGCAAGACTTTCATTTCTTCAGTCATCAAATTCCTGCGTCAGTATGGATTTGATGGGCTGGACTTCGATTGGGAGTACCCTGGCTCTCGTGGAAGCCCTTCTCAGGACAAGCACCTCTTCACTGTCCTGGTGCAGGAAATGCGTGAAGCTTTTGAGCAGGAGGCCATCCAAACCAACAAGCCCAGGCTGCTGGTCACTGCTGCAGTAGCTGCTGGCATCTCCAACATCCAGTCTGGCTATGAGATTCCTCAGCTGTCCCAGTACCTAGACTACATCCATGTCATGACTTATGACTTCTATGGCCCATGGGAGGGCTACACTGGAGAGAACAGCCCCCTCTACAAATACCCAACTGACACTGGCAACAATGCTTACCTCAATGTGGATTATGCCATGAACTACTGGAAGAACAATGGGGCCCCAGCTGAGAAGCTCATCGTTGGATTCCCTGCCTATGGACACGACTACATCCTAAGCAACCCTTCCAACAATGGCATTGGTGCCCCCACTTCTGGTGCTGGTCCTGCTGGGCCCTACACCAGGCAGGCTGGGTTCCTGGCCTACTATGAGATCTGCACCTTCCTGAAAGATGGAGCCACTCAGGCATGGGATGCCTCTCAGTACGTGCCCTACACCTATGAGGGAAATGAGTGGGTTGGCTATGACAACGTCAAGAGCTTTAATATCAAGGCTGAGTGGCTTAAACAGAACAACTTTGGAGGTGCCATGGTCTGGGCCATTGACATGGATGACTTCACAGGCACATTCTGTAACCAGGGCAAGTTCCCCCTGATCAACACCTTGAAGGATGTTCTTGGCCTGAAGAGTGCAAGTTGCACCACCTCCACTCAGTCCAGTGAGCCCAACAGTCGTACCGGAAGTGGGAGTGGAAGTGGAAGTGGGAGTAGCAGCTCTGTGGGTAGTGGATACTGTGCCGGCAAAGCCAATGGCCTCTACCCTGTGGCAAATAACAGAAATGCCTTCGTGAACTGCGCAAATGGAATCACATACGAGCAGTATTGCCCGGCTGGGCTTGTCTTTGACACCAGCTGTCAGTGCTGCAAGTTGGCA
>Tursiops_aduncus
ATGGCAACCATGGCAAAGCTTATTCTCACATGTCTGGCCCTTCTGCTGAATGCTCAGCTAGGTTCTGCCTACCAGCTGATGTGCTACTTCACCAACTGGTCCCAGTACCGACCAGGCCTGGGAAGTTTCAAGCCTGACGACATCGACCCCTGCCTCTGTACTCACCTGATTTATGCCTTTGCTGGGATGAGAAACAACGAGATCACCACCATTGAATGGAATGATGTGACTCTCTACCAATCTTTCAATAGCCTGAAAAACAAGAACAGCCAGCTGAAAACTCTCCTGGCCATTGGAGGCTGGAATTTTGGAACTGCCCCTTTCACTGCCATGGTTTCCACTCCAGAGAATCGCAAGACTTTCATTTCTTCAGTCATCAAATTCCTGCGTCAGTATGGATTTGATGGGCTGGACTTCGATTGGGAGTACCCTGGCTCTCGTGGAAGCCCTTCTCAGGACAAGCACCTCTTCACTGTCCTGGTGCAGGAAATGCGTGAAGCTTTTGAGCAGGAGGCCATCCAAACCAACAAGCCCAGGCTGCTGGTCACTGCTGCAGTAGCTGCTGGCATCTCCAACATCCAGTCTGGCTATGAGATTCCTCAGCTGTCCCAGTACCTAGACTACATCCATGTCATGACTTATGACTTCTATGGCCCTTGGGAGGGCTACACTGGAGAGAACAGCCCCCTCTACAAATACCCAACTGACACTGGCAACAATGCTTACCTCAATGTGGATTATGCCATGAACTACTGGAAGAACAATGGGGCCCCAGCTGAGAAGCTCATCGTTGGATTCCCTGCCTATGGACACGACTACATCCTAAGCAACCCTTCCAACAATGGCATTGGTGCCCCCACTTCTGGTGCTGGTCCTGCTGGGCCCTACACCAGGCAGGCTGGGTTCCTGGCCTACTATGAGATCTGCACCTTCCTGAAAGATGGAGCCACTCAGGCATGGGATGCCTCTCAGTACGTGCCCTACACCTATGAGGGCAATAAGTGGGTTGGCTATGACAACGTCAAGAGCTTTAATATCAAGGCTGAGTGGCTTAAACAGAACAACTTTGGAGGTGCCATGGTCTGGGCCATTGACATGGATGACTTCACAGGCACATTCTGTAACCAGGGCAAGTTCCCCCTGATCAACACCTTGAAGGATGTTCTTGGCCTGAAGAGTGCAAGTTGCACCACCTCCACTCAGTCCAGTGAGCCCAACAGTCGTACCGGAAGTGGGAGTGGAAGTGGAAGTGGGAGTAGCAGCTCTGTGGGTAGTGGATACTGTGCCGGCAAAGCCAATGGCCTCTACCCTGTGGCAAATAACAGAAATGCCTTCGTGAACTGCGCAAATGGAATCACATACGAGCAGTATTGCCCGGCTGGGCTTGTCTTTGACACCAGCTGTCAGTGCTGCAAGTTGGCA
>Balaenoptera_musculus
ATGGCAACCATGGCAAAGCTTATTCTCCTCACAGGTCTGGCTCTTCTGCTGAATGCTCAGCTAGGTTCTGCCTACCAGCTGATATGCTACTTCACCAACTGGTCCCAGTACCGGCCAGGGCTGGGAAGGTTCAAGCCTGACAACATCGACCCCTGCCTCTGTACTCACCTGATTTATGCCTTTGCTGGGATGAGAAACAACGAGCTCACCACCATTGAATGGAATGATGTGACTCTCTACCAATCTTTCAATAGCCTGAAAAACAAGAACAGCCAGCTGAAAACTCTCCTGGCCATTGGAGGCTGGAATTTTGGAACTGCCCCTTTCACTGCCATGGTTTCCACTCCAGTGAATCGCAAGACTTTCATTTCTTCAGTCATCAGATTCCTGCGTCAGTATGGATTTGATGGGCTGGACTTAGATTGGGAGTACCCTGGCTCTCGTGGAAGCCCTCCTCAGGACAAGCATCTCTTCACTGTCCTGGTGCAGGAAATGCGTGAAGCTTTTGAGCAGGAGGCCATCCAAACCAACAAGCCCAGGCTGCTGGTCACTGCTGCAGTAGCTGCTGGCATCTTCAACATCCAGTCTGGCTATGAGATTCCTCAGCTGTCCCAGTACCTAGACTACATCCATGTCATGACTTATGACCTCCATGGCTCCTGGGACGGCTACACTGGAGAGAACAGCCCCCTCTACAAATACCCAACTGAAACTGGCAACAATGCTTACCTCAATGTGGATTATGCCATGAACTACTGGAAGAATAATGGGGCCCCAGCTGAGAAGCTCATCGTTGGATTCCCTACCTATGGACACAACTACATCCTAAGCAACCCTTCCAACAATGGCATTGGTGCCCCCACTTCTGGTCCTGGTCCTGCTGGGCCCTACACCAGGCAGGCTGGGTTCCTGGCCTACTATGAGATCTGCACCTTCCTGAAAAATGGAGCCACTCAGGCATGGGATGCCCCTCAGTACGTGCCCTATGCCTATAAGGGCAACGAGTGGGTTGGCTATGACAACGTCAAGAGCTTTAATATCAAGGCTGAGTGGCTTAAGCAGAACAACTTTGGAGGTGCCATGATCTGGGCCATTGACATGGATGACTTCACAGGCACATTCTGTAACCAGGGCAAGTTCCCCCTGACCAACACCTTGAAGGATGTTCTTGGCCTAAAGAGTGCAAGTTGCACCGCCTCCACTCAGCCCAGTGAGCCCAACAGTAGTACTGAAAGTGAGAGTGGAAGTGGAAGTGGCAGTAGCACCTCTGGAGGCAGCTCTGTGGGTAGTGGATACTGTGCCGGCAAAGCCGATGGCCTCTACCCTGTGCCAAATAACAGAAATGCCTACGTGAACTGCGCAAATGGAATCACATACGAGCAGTATTGCCTGGCTGGGCTTGTCTTTGACACCAGCTGTCAGTGCTGCAACCTGCCA
>Eschrichtius_robustus
ATGGCAACCATGGCAAAGCTTATTCTCCTCACAGGTCTGGCTCTTCTGCTGAATGCTCAGCTAGGTTCTGCCTACCAGCTGATATGCTACTTCACCAACTGGTCCCAGTACCGGCCAGGGCTGGGAAGGTTCAAGCCTGACAACATCGACCCCTGCCTCTGTACTCACCTGATTTATGCCTTTGCTGGGATGAGAAACAACGAGATCACCACCATTGAATGGAATGATGTGACTCTCTACCAATCTTTCAATAGCTTGAAAAACAAGAACAGCCAGCTGAAAACTCTCCTGGCCATTGGAGGCTGGAATTTTGGAACTGCCCCTTTCACTGCCATGGTTTCCACTCCAGTGAATCGCAAGACTTTCATTTCTTCAGTCATCAGATTCCTGCGTCAGTATGGATTTGATGGGCTGGACTTAGATTGGGAGTACCCTGGCTCTCGTGGAAGCCCTCCTCAGGACAAGCATCTCTTCACTGTCCTGGTGCAGGAAATGCGTGAAGCTTTTGAGCAGGAGGCCATCCAAACCAACAAGCCCAGGCTGCTGGTCACTGCTGCAGTAGCTGCTGGCATCTTCAACATCCAGTCTGGCTATGAGATTCCTCAGCTGTCCCAGTACCTAGACTACATCCATGTCATGACTTATGACCTCCATGGCTCCTGGGACGGCTACACTGGAGAGAACAGCCCCCTCTACAAATACCCAACTGAAACTGGCAACAATGCTTACCTCAATGTGGATTATGCCATGAACTACTGGAAGAATAATGGGGCCCCAGCTGAGAAGCTCATCGTTGGATTCCCTACCTATGGACACAACTACATCCTAAGCAACCCTTCCAACAATGGCATTGGTGCCCCCACTTCTGGTCCTGGTCCTGCTGGGCCCTACACCAGGCAGGCTGGGTTCCTGGCCTACTATGAGATCTGCACCTTCCTGAAAAATGGAGCCACTCAGGCATGGGATGCCCCTCAGTACGTGCCCTATGCCTATAAGGGCAACGAGTGGGTTGGCTATGACAACGTCAAGAGCTTTAATATCAAGGCTGAGTGGCTTAAGCAGAACAACTTTGGAGGTGCCATGATCTGGGCCATTGACATGGATGACTTCACAGGCACATTCTGTAACCAGGGCAAGTTCCCCCTGACCAACACCTTGAAGGATGTTCTTGGCCTAAAGAGTGCAAGTTGCACCGCCTCCACTCAGCCCAGTGAGCCCAACAGTAGTACCGAAAGTGCGAGTGGAAGTGGAAGTGGCAGTAGCACGTCTGGAGGCAGCTCTGTGGGTAGTGGATACTGTGCCGGCAAAGCCGATGGCCTCTACCCTGTGCCAAATAACAGAAATGCTTACGTGAACTGTGCAAATGGAATCACATACGAGCAGTATTGCCTGGCTGGGCTTGTCTTTGACACCAGCTGTCAGTGCTGCAACCTGCCA
>Kogia_breviceps
ATGGCAACCATGGCAAAGCTTATTCTCACAGGTCTGGCCCTTCTGCTGAATGCTCAGCTAGGTTCTGCCTACCAGCTGATATGCTACTTCACCAACTGGTCCCAGTACCGGCCAGGCCTGGCAAGTTTCAAGCCTGACAACATCGACCCCTGCCTCTGTACTCATCTGATTTATGCCTTTGCTGGGATGAGAAACAATGAGATCACCACCATTGAATGGAATGATGTGACTCTCTACCAATCTTTCAATAGCCTGATAAACAAGAACAGCCAGCTGAAAACTCTCCTGGCCATTGGAGACTGGAATTTTGGAAATGCCCCTTTCACTGCCATGGTTTCCACTGCAGAGAATCACAAGACTCTCATTTCTTCAGTCATCAAATTCCTGCGTCAGTATGGATTTGATGGGCTGGACTTAGATTGGGAGTACCCTGGCTCTCGCGGAAGCCCTTCTCAGGACAAGCATCTCTTCACTGTCCTGGTGCAGGAAATGCGTGAAGCTTTTGAGCAGGAGGTCATCCAAACCAAGAAGCCCAGGCTGCTGGTCACTGCTGCAGTAGCTGCTGGCATCTCCAACATCCGGTCTGGCTATGAGATTCCTCAGCTGTCCCAGTACCTAGACTACATCCATGTCATGACTTATGACCTCCATGGCACCTGGGAGGGCTACACTAGAGAGAACAGCCTCCTCTACAAATACCCAACTGACACTGGCAACAATGCTAACCTCAATGTGGATTTTGCCATGAACTACTGGAAGAACAATGGGGCCCCAGCTGAGAAGCTCATCGTTGGATTCCCTGCCTATGGACACAACTACATCCTAAGCAACCCTTCCAACAATGGCATTGGGGCCCCCACTTCTGGTGCTGGTCCTGCTGGGCCCTACACTGGGCAGGCTGGGTTCCTGGCCTACTGTGAGATCTGCACCTTCCTGAAAGATGGAGTCACTCAGGCATGGGACGCTCCTCAGTACGTGCCCTACACCTATAAGGGCAATGAGTGGGTTGGCTATGACAACGTCAAGAGCTTTCATATCAAGGCTGGGTGGCTTAAGCAGAACAACTTTGGAGGTGCCATGGTCTGGGCCATTGACCTGGATGACTTCACAGGCACATTCTGTAACCAGGGCAAGTTCCCCCTGATCAACACCTTGAAAGACGTTCTTGGCCTGAAGAGTGCAAGTTGCACCACCTCCACTCAGTCCAGTGAGCCCACCAGGAGTACCGGAAGTGGGAGTGGAAGTGGAAGTCGGAGTAGCAGCTCTGGAGGCAGCTCTGTGGGTAGCGGATACTATGCCGGCAAAGCCAATGGTCTCTACCCTGTGGCAAATAACAGAAGTGCCTTCGTGAACTGTTCAAATGGAATCACATACGAGCAGTATTGCCAGGCTGGGCTTGTCTTTGACATCAGCTGTCAGTGCTGCAAGCTGGCA
>Megaptera_novaeangliae
ATGGCAACCATGGCAAAGTTTATTCTCCTCACAGGTCTGGCTCTTCTGCTGAATGCTCAGCTAGGTTCTGCCTACCAGCTGATATGCTACTTCACCAACTGGTCCCAGTACCGGCCAGGGCTGGGAAGGTTCAAGCCTGACAACATCGACCCCTGCCTCTGTACTCACCTGATTTATGCCTTTGCTGGGATGAGAAACAACGAGATCACCACCATTGAATGGAATGATGTGACTCTCTACCAATCTTTCAATAGCCTGAAAAACAAGAACAGCCAGCTGAAAACTCTCCTGGCCATTGGAGGCTGGAATTTTGGAACTGCCCCTTTCACTGCCATGGTTTCCACTCCAGTGAATCGCAAGACTTTCATTTCTTCAGTCATCAGATTCCTGCGTCAGTATGGATTTGATGGGCTGGACTTAGATTGGGAGTACCCTGGCTCTCGTGGAAGCCCTCCTCAGGACAAGCATCTCTTCACTGTCCTGGTGCAGGAAATGCGTGAAGCTTTTGAGCAGGAGGCCATCCAAACCAACAAGCCCAGGCTGCTGGTCACTGCTGCAGTAGCTGCTGGCATCTTCAACGTCCAGTCTGGCTATGAGATTCCTCAGCTGTCCCAGTACCTAGACTACATCCATGTCATGACTTATGACCTCCATGGCCCCTGGGACGGCTACACTGGAGAGAACAGCCCCCTCTACAAATACCCAACTGAAACTGGCAACAATGCTTACCTCAATGTGGATTATGCCATGAACTACTGGAAGAACAATGGGGTCCCAGCTGAGAAGCTCATCGTTGGATTCCCTACCTATGGACACAACTACATCCTAAGCAACCCTTCCAACAATGGCATTGGTGCCCCCACTTCTGGTCCTGGTCCTGCTGGGCCCTACACCAGGCAGGCTGGGTTCCTGGCCTACTATGAGATCTGCACCTTCCTGAAAAATGGAGCCACTCAGGCATGGGATGCCCCTCAGTACGTGCCCTATGCCTATAAGGGCAACGAGTGGGTTGGCTATGACAACGTCAAGAGCTTTAATATCAAGGCTGAGTGGCTTAAGCAGAACAACTTTGGAGGTGCCATGATCTGGGCCATTGACATGGATGACTTCACAGGCACATTCTGTAACCAGGGCAAGTTCCCCCTGACCAGCACCTTGAAGGATGTTCTTGGCCTAAAGAGTGCAAGTTGCACCGCCTCCACTCAGCCCAGTGAGCCCAACAGTAGTACCGAAAGTGCGAGTGGAAGTGGAAGTGGCAGTAGCACCTCTGGAGGCAGCTCTGTGGGTAGTGGATACTGTGCCGGCAAAGCCGATGGCCTCTACCCTGTGCCAAATAACAGAAATGCCTACGTGAACTGCGCAAATGGAATCACATACGAGCAGTATTGCCTGGCTGGGCTTGTCTTTGACACCAGCTGTCAGTGCTGCAACCTGCCA
>Monodon_monoceros
ATGGCAACCATGGCAAAGCTTATTCTCACAGGTCTGGCCCTTCTGCTGGGTGCTCAGCTAGGTTCTGCCTACCAGCTGATGTGCTACTTCACCAACTGGTCCCAGTACCGACCAGGCCTGGGAAGTTTCAAGCCTGACAACATCGACCCCTGCCTCTGTACTCACCTGATTTATGCCTTTGCTGGGATGAGAAACAACGAGATCACCACCATTGAATGGAATGATGTGACTCTCTACCAATCTTTCAATAGCCTGAAAAACAAGAACAGCCAGCTGAAAACTCTCCTGGCCATTGGAGGCTGGAAGTTTGGAACTGCCCCTTTCGCTACCATGGTTTCCACTCCAGAGAATCGCAAGACTTTCATATCTTCAGTCATCAAATTCCTGCGTCAGTATGGATTTGATGGGCTGGACTTCGATTGGGAGTACCCTGGCTCTCGTGGAAGCCCTTCTCAGGACAAGCATCTCTTCACTGTCCTGGTGCAGGAAATGCGTGAAGCTTTTGAGCAGGAGGCCATCCAAACCAACAAGCCCAGGCTGCTGGTCACTGCTGCAGTAGCTGCTGGCATCTCCAACATCCAGTCTGGCTATGAGGTTCCTCAGCTGTCCCAGTACCTAGACTACATCCATGTCATGACTTATGACTTCTATGGCCCCTGGGAGGGCTACACTGGAGAGAACAGCCCCCTCTACAAATACCCAACTGACACTGGCAACAATGCTTACCTCAATGTGGATTATGCCATGAACTACTGGAAGAACAATGGGGCTCCAGCTGAGAAGCTCATCGTTGGATTCCCTGCCTATGGACACAACTACATCCTAAGCAACCCTTCCAACAATGGCATTGGTGCCCCCACTTCTGGTGCTGGTCCTGCTGGGCCCTACACCAGGCAGGCTGGGTTCCTGGCCTACTATGAGATCTGCACCTTCCTGAAAGATGGAGCCACTCAGGCATGGGATGCCTCTCAGTACGTGCCCTACACCTATAAGGGCAATGAGTGGGTTGGCTATGACAACGTCAAGAGCTTTAATATCAAGGCTGAGTGGCTTAAACAGAACAACTTTGGAGGTGCCATGGTCTGGGCCATTGACATGGATGACTTCACAGGCACATTCTGTAACCAGGGCAAGTTCCCCCTGATCAACACCTTGAAGGATGTTCTTGGCCTGAAGAGTGCAAGTTGCACCACCTCCACTCAGTCCAGTGAGCCCAACAGTCGTACCGGAAGTGGGAGTGGAAGTGGAAGTGGGAGTAGCAGCTCTGTGGGTAGTGGATACTGTGCCGGCAAAGCCAATGGCCTCTACCCTGTGGCAAATAACAGAAATGCCTTCGTGAACTGCGCAAATGGAATCACATACGAGCAGTATTGCCCGGCTGGGCTTGTCTTTGACACCAGCTGTCAGTGCTGCAAGCTGGCA
>Phocoena_phocoena
ATGGCAACCATGGCAAAGCTTATTCTCACAGGTCTAGCCCTTCTGCTGAATGCTCAGCTAGGTTCTGCCTACCAGCTGATGTGCTACTTCACCAACTGGTCCCAGTACCGACCAGGCCTGGGAAGTTTCAAGCCTGACAACATTGACCCCTGCCTCTGTACTCACCTGATTTATGCCTTTGCTGGGATGAGAAACAACGAGATCACCACCATTGAATGGAATGATGTGACTCTCTACCAATCTTTCAATAGCCTGAAAAACAAGAACAGCCAGCTGAAAACTCTCCTGGCCATTGGAGGCTGGAAGTTTGGAACTGCCCCTTTCGCTACCATGGTTTCCACTCCAGAGAATCGCAATACTTTCATTTCTTCAGTCATCAAATTCCTGCGTCAGTATGGATTTGATGGGCTGGACTTCGATTGGGAGTACCCTGGCTCTCGTGGAAGCCCTTCTCAGGACAAGCATCTCTTCACTGTCCTGGTGCAGGAAATGCGTGAAGCTTTTGAGCAGGAGGCCATCCAAACCAATAAGCCCAGGCTGCTGGTCACTGCTGCAGTAGCTGCTGGCATCTCCAACATCCAGTCTGCCTATGAGGTTCCTCAGCTGTCCCAGTACCTAGACTACATCCATGTCATGACTTATGACTTCTATGGCCCCTGGGAGGGCTACACTGGAGAGAACAGCCCCCTCTACAAATACCCAACTGACACTGGCAACAATGCTTACCTCAATGTGGATTATGCCATGAACTACTGGAAGAACAATGGGGCTCCAGCTGAGAAGCTCATCGTTGGATTCCCTGCCTATGGACACAACTACATCCTAAGCAACCCTTCCAACAATGGCATTGGTGCCCCCACTTCTGGTGCTGGTCCTGCCGGGCCCTACACCAAGCAGGCTGGGTTCCTGGCCTACTATGAGATCTGCACGTTCCTGAAAGATGGAGCCACTCAGGCATGGGATGCCTCTCAGTACGTGCCCTACACCTATAAGGGCAATGAATGGGTTGGCTATGACAATGTCAAGAGCTTTAATATCAAGGCTGAGTGGCTTAAACAGAACAACTTTGGAGGTGCCATGGTCTGGGCCATTGACATGGATGACTTCACAGGCACATTCTGTAACCAGGGCAAGTTCCCCCTGATCAACACCTTGAAGGATGTTCTTGGCCTGAAGAGTGCAAGTTGCACCACCTCCACTCAGTCCAGTGAGCCCAACAGTCGTACCGGAAGTGGGAGTGGAAGTGGAAGTGGGAGTAGCAGCTCTGTGGGTAGTGGATACTGTGCCGGCAAAGCCAATGGCCTCTACCCTGTGGCAAATAACAGAAATGCCTTCGTGAACTGCGCAAATGGAATCACATACGAGCAGTATTGCCCGGCTGGGCTTGTCTTTGACACCAGCTGTCAGTGCTGCAAGCTGGCA
>Phacochoerus_africanus
ATGGCAAAACTCGTTCTCCTCACAGGTCTGGCCCTTCTGCTGAATGCTCAGCTAGGTTCTGCCTACCAGCTAATATGCTACTTCACCAACTGGGCCCAGTACCGGCCAGGCCTGGGGAGCTTCAAGCCTGACGACATCGACCCCTGCCTTTGTACTCACCTGGTCTACGCCTTCGCGGGGATGCGCGACAACGAGATCACCGCCACTGAGGGGGATGATGTGACTTTCTACCAGTCTTTCAATGGCCTGAAAAACAAAAACAGCCAGTTGAAAACCCTTCTGGCCATTGGAGGCTGGAACTTTGGAACTGCCCCTTTCACTGCCATGGTTTCCACTGTGGAGAACCGCCAGACTTTCATCACCTCAGTCATCAAATTTCTGCGCCAGTATGGGTTTGATGGGCTGGACTTCGACTGGGAGTACCCTGGCTCTCGCGGAAGCCCTTCTCAGGACAAGCATCTCTTCACTGTCCTGGTCCAGGAAATGCGTGAAGCTTTTGAGCAGGAGGCCAAGCAAACCAAGCAGGCCAGGCTGCTGGTCACCGCTGCAGTAGCTGCTGGCGTCTCCAACATCCAGTCTGGCTATGAGATCCCCCAGCTGTCCCAGTACCTGGACTATATCCATGTCATGACCTATGACCTCCATGGCTCCTGGGAGGGCTATGCTGGAGAGAACAGCCCCCTCTACAAATACCCAACTGACACTGGCAGCAACGCTTACCTCAATGTGGATTATGCCATGAACTACTGGAAGGACAACGGGGCGCCAGCTGAGAAGCTCATCGTTGGATTCCCTGCCTATGGACACACCTTCCTCCTGAGCAACCCTTCCAACACGGACATTGGTGCCCCCACTTCTGGTGCTGGTCCTGCTGGGCCCTACACCAAGGAGGCTGGATTCTGGGCCTACTATGAGATCTGCACCTTCCTGAAAAATGGAGCCACTCAGGCATGGGATGCCCCTCAGGATGTGCCCTATGCCTATAAGGGCAATGACTGGGTTGGGTATGACAATGTCAAGAGCTTCAATATCAAGGCTCAGTGGCTGAAGCAGAACAATTTTGGAGGTGCCATGGTCTGGGCCATTGACCTGGATGACTTCACAGGCACTTTCTGCAACCAGGGCAAGTTCCCCCTGATCAACACGCTGAAGGATGCTCTTGGCCTGAATAGCACAAGTTGCACCGCCTCTGCTCAGCCCAGTGAGCCCAGCAGCGGGACCGGAAGTGGGAGTACGACCGGAAGTGGGAGCGGGAGCAGCAGCTCTGGAAGCAGCTCTGGGGGCAGTGGATACTGTGCTGGCAAAGCAGATGGCCTCTACCCTGTGGCAAATAACAGAAATGCCTTCTGGCACTGCGTAAATGGAATTACCTACGAGCAGTATTGCCAGACCGGGCTTGTCTTTGACACTAGCTGTCAGTGCTGCAACTGGGCA
>Sus_scrofa
ATGGCAAAATTCGTTCTCCTCACAGGTCTGGCCCTTCTGCTGAATGCTCAGCTAGGTTCTGCCTACCAGCTAATATGCTACTTCACCAACTGGGCCCAGTACCGGCCAGGCCTGGGGAGCTTCAAGCCTGACGACATCGATCCCTGCCTTTGTACCCACCTGGTCTACGCCTTCGCCGGGATGCGCGACAACGAGATCACCACCACTGAGGGGGATGATGTGACTTTCTACCAGTCTTTCAATGGCCTGAAAAACAAAAACAGCCAGTTGAAAACCCTCCTGGCCATTGGAGGCTGGAACTTTGGAACTGCCCCTTTCACTGCCATGGTTTCCGCTGCGGAGAACCGCCAGACTTTCATCACCTCAGTCATCAAATTTCTGCGCCAGTATGGGTTTGATGGGCTGGACTTCGATTGGGAGTACCCTGGCTCTCGCGGAAGCCCTTCTCAGGACAAGCATCTCTTCACTGTCCTGGTCCAGGAAATGCGTGAAGCTTTTGAGCAGGAGGCCAAGCAAACCAAGCAGGCCAGGCTGCTGGTCACCGCTGCAGTAGCTGCTGGCGTCTCCAACATCCAGTCTGGCTATGAGATCCCCCAGCTGTCCCAGTATCTGGACTATATCCATGTCATGACCTATGACCTCCATGCCTCCTGGGAGGGCTATGCTGGAGAGAACAGCCCCCTCTACAAATACCCAACTGACACTGGCAGCAACGCTTACCTCAATGTGGATTATGCCATGAACTACTGGAAGGACAACGGGGCGCCAGCTGAGAAGCTCATCGTTGGATTCCCTGCCTATGGACACACCTTCCTCCTGAGCAACCCTTCCAACACGGACATTGGTGCCCCCACTTCTGGTGCTGGTCCTGCTGGGCCCTACACCAAGGAGGCTGGATTCTGGGCCTACTATGAGATCTGCACCTTCCTGAAAAATGGAGCCACTCAGGCATGGGATGCCCCTCAGGATGTGCCCTATGCCTATAAGGGCAATGAATGGGTTGGGTATGACAATGTCAAGAGCTTCAATATCAAGGCTCAGTGGCTTAAGCAGAACAATTTTGGAGGTGCCATGGTCTGGGCCATTGACCTGGATGACTTCACAGGCACTTTCTGCAACCAGGGCAAGTTCCCCCTGATCAACACCCTGAAGGATGCTCTTGGCCTGAATAGCACAAGTTGCACCGCCTCTGCTCAGCCCAGTGAGCCCAGCAGCGGGACCGGAAGTGGGAGTACAACCGGAAGTGGGAGCGGGAGCAGCAGCTCTGGAAGCAGCTCCGGGGGCAGTGGATACTGTGCTGGCAAAGCAGATGGCCTCTACCCTGTGGCGAATAACAGAAATGCCTTCTGGCACTGCCAAAATGGAATTACCTATGAGCAGTATTGCCAGACCGGGCTTGTCTTTGACACCAGCTGTCAGTGCTGCAACTGGGCA
>Giraffa_camelopardalis
ATGGCAAAACTTATTCTCGTCACAGGTTTGGCATTTCTGCTGAATGCTCAGCTAGGTTCTACCTACCAGCTGGTATGCTACTTCTCTAACTGGGCCCAGTCCCGTCCAGGCCTGGGAAGCTTCAAGCCTGACAACATCAACCCCTGCCTCTGCACTCACCTGATCTATGCCTTCGCTGGGATGAGTAACAATGAGATCACCACCATTGAAAGGAATGATGTGGCTCACTACAATTCTTTCAATGACCTGAAAAAAAAGAACAGCCAGCTGAAAATTCTCCTGGCCATTGGAGGCTGGAACTTTGGAACTGCCCTTTTCACTGCCATGGTAGCCACTCCGGAGAACCGCAAGACTTTCATTTCTTCAGTCATCAAATTCCTGCACCAGTATGGATTTGATGGGCTGGATTTTGATTGGGAGTACCCTGGCTCTCGTGGAAGCCCTTCTCAGGACAAGCATCTCTTCACTGTCTTGGTGCAGGAAACACGTGAAGCTTTTGAACAGGAAGCCAAACAAACCAACAAGCCCAGGCTGCTGGTCACTGCTGCAGTACCTGCTGGCATCGCCAATATCCAGGCTGGCTATGAGATTCCCCAGCTATCCCAGTACCTGGACTTCATCCATGTCATGACCTATGACTTCCATGGCTCCTGGGAAGGCTACACCAGTGAGAATAGCCCTCTCTACAAATACCCAACTGACACTGGCAGCAATGCTTACCTCAATGTGGAATATGCCATGAACTACTGGAAGAACAATGGGGCCCCGGCTGAGAAGCTCATCGTTGGATTCCCTGCCTACGGACACAATTTTGTCCTAAGAGATGTTTCCAACAATGGCATTGGTGCCCCCACTTCTGGCGCTGGTCCTGCTGGGCCCTACACCAGGGAGGCTGGGTTCTGGGCCTACTATGAGATCTGCACCTTCCTGAAAGATGGAGCCACTGAGGCATGGGATAACTCTCAGAACGTGCCCTATGCCTACAAGGGCACTGAGTGGGTTGGCTATGACAATGTTAACAGCTTCAGAATCAAGGCTCAGTGGCTTAAGGAGAACAATTTTGGAGGTGCCATGGTCTGGGCCATTGACCTGGATGATTTCACAGGCAATTTCTGCAACCAGGGCAAGTTCCCCCTGATCAACACCTTGAAGGATGCTCTTGGTCTGAAGAGTGCAAGCTGTAATGCCTCCACTGAGACCAGTGAGCCTAACAGCAGTCCTGGAAATGAAAGTGGGAGTGGAAATGAGAGAAGCAGCCCTGAGGGTAGAGGATACTGTGCTGGCAAAGCCGATGGCCTCTACCCAGTGGAGAATAACAGAAATGCCTTCTGGAACTGCGCAAATGGAATCACATATGAACAAAATTGCCCGACCGGGCTTGTCTTTGACACCAGCTGTCACTGCTGCAACTGGGCA
>Moschus_moschiferus
ATGGCAAAACTTATTCTCCTCACAGGTCTGGCCTTTCTGCTGAATGCTCAGCTAGGTTCTGCCTACCAGCTGGTATGCTACTTCTCTAACTGGGCCCAGTATCGTCCAGGCCTGGGAAGCTTCAAGTCTGACAACATCGACCCCTTCCTCTGCACTCACCTGATCTATGCCTTCGCTGGGATGAGTAACAATGAGATCACCACCATTGAATGGAATGATGTGGATCTCTACAGTTCTTTCAATGACCTGAAAAAAAAGAACAGCCAACTGAAAATTCTCCTGGCCATTGGAGGCTGGAACTTTGGAATTGCCCCTTTCACTGCCATGGTTGCCACTCCGGAGAACCGCAAGACTTTCATTTCTTCAGTCATCAAATTCCTGCGCCAGTATGGATTTGATGGGCTGGATTATGATTGGGAGTACCCTGGCTCTCGTGGAAGCCCTTCTCAGGACAAGCATCTCTTCACTGTCTTGGTGCAGGAAACACGTGAAGCTTTTGAACAGGAAGCCAAGCAAACCAACAAGCCCAGGCTGCTGGTCACCGCTGCAGTAGCTGCTGGCCTCTCCAATATCCAGGCTGGCTATGAGATTCCCCAGCTATCCCAGTACCTGGACTTCATCCATGTCATGACCTATGACTTCCATGGCTCCTGGGAAGGCTACACCGGAGAGAACAGTCCTCTCTATAAATCCCCAACTGACACTGGCAGCAATGCTTACCTCAATGTGGAATACGCCATGAACTACTGGAAGAACAATGGGGCCCCAGTTGAGAAGCTCATTGTTGGATTCCCTGCCTACGGACACAATTTCATCCTAAGAGATGCTTCCAACAATGGCATTGGTGCCCCCACTTCTGGCACTGGTCCTGCTGGGCCCTACACCAGGGAGGCTGGGTTCTGGGCCTACTATGAGATCTGCACCTTCCTGAAAGATGGAGCCACTGAGGTATGGGATGACTCTCAGGCTGTGCCCTATGCCTACAAGGGCACTGAGTGGATTGGCTATGACAATGTTAACAGCTTCAGAATCAAGGCTCAGTGGCTTAAGAAGAACAACTTTGGAGGTGCCATGGTCTGGGCCATTGACCTGGATGATTTCACAGGCACTTTCTGCAACCAGGGCAAGTTCCCCCTGATAAACACCTTGAAGGATGCTCTTGGCCTGAAGAGTGCAACTTGTGACACCTCCACTCAGACCAGTGAGCCCAACAGCAGTCCTGGAACTGAAAGTGGGACTGGAAATGAAGGCAGCATCTCTGAGGGTAGAGGATTCTGTGCCGGCAAAGCTGATGGCCTCTACCCAGTGGCGAACAACAGAAATGCCTTCTGGAACTGCGCAAATGGAATCACATACGAGCAGAATTGCCCGACCGGGCTTGTCTTTGACACCAGCTGTCACTGCTGCAACTGGGCA
>Hippopotamus_amphibius
ATGGCAAAGCTTATTCTCCTCACAGGTCTGGCTCTTCTGTTGAATGCCCAGCTAGGTTCTGCCTACCAGCTGACATGCTACTTCAGCAACTGGGCCCAGTACCGGCCAGGCCCAGGAAGCTTCAAGCCTGACAACATCGACCCCTTCCTCTGTACTCACCTGATCTATGCCTTTGCTGGGATGAGCAACAACGAGATCACCACCACTGAATGGAATGATGTGACTCTCTACCAATCTTTCAATGGCCTGAAAAGCAAGAACAGCCAGCTGAAAACTCTCCTGGCCATTGGAGGCTGGAATTTTGGAACTGCCCCTTTCACTGCCATGGTTTCCACTCCGGAGAACCGCAAGACTTTCATTTCTTCAGCCATCAAATTCCTGCGCCAGTATGGATTTGATGGGCTGGACTATGATTGGGAGTATCCTGGCTCTCGTGGAAGCCCTTCTCAGGACAAGCATCTCTTCACTGTCTTGGTGCAGGAAACGCGTGAAGCTTTTGAGCAGGAGGCCAAGCAAACCAACATGTCTAGGTTGCTGGTCACCGCTGCAGTAGCTGCTGGCATCTCCAACATCGAGTCTGGCTATGAGATTCCCCAGCTATCCCAGTCCCTAGATTACATCCATGTTATGACTTATGACTTCCATGGCCCATGGGAGGGCTACACTGGAGAGAACAGCCCCCTCTACAAACACCCAACTGACACTGGCAGCAATGCTTACCTCAATGTGGATTATGCCATGAACTACTGGAAGAACACCGGGGCCCCAGCTGAAAAGCTCCTCGTTGGATTCCCTACCTATGGACACAACTACATCCTAAGCAACCCTTCCAACAATGGCATTGGTGCCCCCACATCTGGTGCTGGTCCTGCTGGGCCCTACACCAGGCAGGCTGGGTTCTGGGCCTACTATGAGATCTGCACCTTCCTGAAAGATGGAGCCACTCAGGCATGGGATACCCCTCAGGAAGTGCCCTATGCCTATAAGGGCAATGAGTGGGTTGGCTATGACAATGTCAAGAGCTTCAATATCAAGGCTGAGTGGCTTAAGCAGAACAGCTTTGGAGGTGCCATGGTCTGGGCCATTGACCTGGATGACTTCACAGGCTCTTTCTGCAACCAGGGCAAGTTCCCCCTAATCAACACCTTGAAGGATGCTCTTGGTCTAAAGAGTGAAAGTTGCACCACCTCCCCTCAGCCCAGGGAGCCCAACAGCAGTACTGGAAGTGGAAGTGGGAGTGGAAGTGGGAGCAGCAGCTCTGGAGGCAGCTCTGGGGAGAGCGGATACTGTGCTGACAAAGCTGATGGCCTCTACCCTGTGGCAGATAACAGAAATGCCTTCTGGCACTGCGCAAATGGAATCACATACCAACAGAGTTGCCAGGCCGGGCTTGTCTTTGACACCAGCTGTCAGTGCTGCAACTGGGCA
>Mus_musculus
ATGGCCAAGCTACTTCTCGTCACAGGTCTGGCTCTTCTGCTGAATGCTCAGCTGGGGTCTGCCTACAATCTGATATGCTATTTCACCAACTGGGCCCAGTATCGGCCAGGTCTGGGGAGCTTCAAGCCTGATGACATTAACCCCTGCCTGTGTACTCACCTGATCTATGCCTTTGCTGGGATGCAGAACAATGAGATCACCACCATAGAATGGAATGATGTTACTCTCTATAAAGCTTTCAATGACTTGAAAAACAGGAACAGCAAACTGAAAACCCTCCTGGCAATTGGAGGCTGGAACTTTGGAACTGCTCCTTTCACTACCATGGTTTCCACTTCTCAGAACCGCCAGACCTTCATTACCTCAGTCATCAAATTTCTGCGTCAGTATGGGTTTGATGGACTGGACCTGGACTGGGAATACCCAGGCTCACGTGGGAGCCCTCCTCAGGACAAGCATCTCTTCACTGTCCTGGTGAAGGAAATGCGTGAAGCTTTTGAGCAGGAGGCTATTGAGAGCAACAGGCCCAGACTGATGGTTACTGCTGCTGTAGCTGGTGGGATTTCCAACATCCAGGCTGGCTATGAGATCCCTGAACTTTCTAAGTACCTGGATTTCATCCATGTCATGACATATGACCTCCATGGCTCCTGGGAGGGCTACACTGGGGAGAATAGTCCTCTTTACAAATACCCTACTGAGACTGGTAGCAATGCCTACCTCAATGTGGATTATGTCATGAACTATTGGAAGAACAATGGAGCCCCAGCTGAGAAGCTCATTGTTGGATTCCCAGAGTATGGACACACCTTCATCCTGAGAAACCCCTCTGATAATGGAATTGGTGCCCCTACCTCTGGTGATGGCCCTGCTGGGCCCTATACCAGACAGGCTGGGTTCTGGGCCTACTATGAGATTTGCACCTTTCTGAGAAGTGGAGCCACTGAGGTCTGGGATGCCTCCCAAGAAGTGCCCTATGCCTATAAGGCCAACGAGTGGCTTGGCTATGACAATATCAAGAGCTTCAGTGTTAAGGCTCAGTGGCTTAAGCAGAACAATTTTGGAGGTGCCATGATCTGGGCCATTGACCTTGATGACTTCACTGGCTCTTTCTGTGATCAGGGAAAATTTCCTCTGACTTCTACTTTGAACAAAGCCCTTGGCATATCCACTGAAGGTTGCACAGCTCCTGACGTGCCTTCCGAGCCAGTGACTACTCCTCCAGGAAGTGGGAGTGGGGGTGGAAGCTCCGGAGGAAGCTCTGGAGGCAGTGGATTCTGTGCCGACAAAGCAGATGGCCTCTACCCTGTGGCAGATGACAGAAATGCTTTTTGGCAGTGCATCAATGGAATCACATACCAGCAGCATTGTCAAGCAGGGCTTGTTTTTGATACCAGCTGTAATTGCTGCAACTGGCCA
